# Supplementary material for: Polymorphic amyloid nanostructures of hormone peptides involved in glucose homeostasis display reversible amyloid formation
Source: Nat Commun. 2023 Aug 1;14:4621. doi: 10.1038/s41467-023-40294-x (PMC10394066; doi:10.1038/s41467-023-40294-x)
Supplement: Supplementary file 4 — Source Data [file 41467_2023_40294_MOESM4_ESM.xlsx]

## Sheet: Sup. Fig. 3 - ECD DFVQWL
pH 1.9																																					pH 3.18
0h				15min				30min				45min				1h				2h				4h				24h				168h					0h				15min				30min				45min
nm (x)	Mol. Ellip. (y)	HT [V]	ABSORBANCE	nm (x)	Mol. Ellip. (y)	HT [V]	ABSORBANCE	nm (x)	Mol. Ellip. (y)	HT [V]	ABSORBANCE	nm (x)	Mol. Ellip. (y)	HT [V]	ABSORBANCE	nm (x)	Mol. Ellip. (y)	HT [V]	ABSORBANCE	nm (x)	Mol. Ellip. (y)	HT [V]	ABSORBANCE	nm (x)	Mol. Ellip. (y)	HT [V]	ABSORBANCE	nm (x)	Mol. Ellip. (y)	HT [V]	ABSORBANCE	nm (x)	Mol. Ellip. (y)	HT [V]	ABSORBANCE		nm (x)	Mol. Ellip. (y)	HT [V]	ABSORBANCE	nm (x)	Mol. Ellip. (y)	HT [V]	ABSORBANCE	nm (x)	Mol. Ellip. (y)	HT [V]	ABSORBANCE	nm (x)
260	0	228.074	0.06099	260	0	226.734	0.04315	260	0	227.171	0.04897	260	0	226.814	0.04422	260	0	226.806	0.04411	260	0	228.028	0.06037	260	0	230.637	0.09486	260	0	230.999	0.09999	260	0	229.147	0.07051		260	0	226,732	0,04312	260	0	225,882	0,03176	260	0	226,592	0,04125	260
259.8	6.216	228.146	0.0609	259.8	6.3009	226.79	0.04285	259.8	15.882	227.244	0.04891	259.8	13.576	226.881	0.04407	259.8	6.397	226.894	0.04424	259.8	4.23	228.106	0.06037	259.8	5.591	230.735	0.09511	259.8	4.22	231.11	0.10043	259.8	-0.99392	229.227	0.07023		259,8	-12,158	226,822	0,04328	259,8	2,552	225,961	0,03177	259,8	16,07	226,672	0,04129	259,8
259.6	17.469	228.225	0.06076	259.6	19.6913	226.86	0.04259	259.6	38.616	227.314	0.04864	259.6	33.577	226.943	0.04369	259.6	17.844	226.975	0.04412	259.6	8.5	228.168	0.05999	259.6	14.932	230.815	0.09496	259.6	8.1	231.214	0.10067	259.6	0.53637	229.308	0.07008		259,6	-12,964	226,893	0,04303	259,6	8,135	226,04	0,03164	259,6	35,28	226,739	0,04098	259,6
259.4	26.302	228.295	0.06047	259.4	36.1604	226.923	0.04222	259.4	64.814	227.382	0.04833	259.4	62.495	227.005	0.04331	259.4	31.823	227.06	0.04404	259.4	17.28	228.24	0.05973	259.4	26.583	230.902	0.09489	259.4	9.69	231.328	0.10091	259.4	2.00537	229.395	0.06998		259,4	-18,416	226,991	0,04312	259,4	13,873	226,126	0,03158	259,4	60,61	226,829	0,04096	259,4
259.2	32.356	228.376	0.06036	259.2	53.5504	226.997	0.04203	259.2	83.438	227.447	0.04802	259.2	90.288	227.063	0.0429	259.2	37.868	227.145	0.04399	259.2	23.66	228.303	0.0594	259.2	31.636	230.996	0.09495	259.2	7.84	231.417	0.10108	259.2	6.30497	229.47	0.06974		259,2	-23,738	227,08	0,04313	259,2	13,672	226,216	0,0316	259,2	76,96	226,904	0,04079	259,2
259	37.771	228.452	0.05995	259	71.1694	227.066	0.04152	259	101.839	227.51	0.04744	259	120.841	227.132	0.04241	259	46.451	227.229	0.0437	259	34.77	228.402	0.05928	259	40.252	231.111	0.09504	259	0.52	231.518	0.10101	259	8.49557	229.532	0.06933		259	-24,056	227,166	0,04286	259	14,638	226,323	0,03161	259	95,05	226,996	0,04059	259
258.8	46.952	228.526	0.05961	258.8	87.5094	227.153	0.04136	258.8	118.553	227.562	0.04681	258.8	147.611	227.221	0.04227	258.8	59.902	227.305	0.04339	258.8	48.43	228.482	0.05903	258.8	49.869	231.21	0.09502	258.8	-4.27	231.603	0.10092	258.8	8.76067	229.614	0.06914		258,8	-16,758	227,254	0,0427	258,8	11,087	226,418	0,03156	258,8	103,8	227,103	0,0407	258,8
258.6	64.886	228.604	0.05912	258.6	112.977	227.249	0.04112	258.6	145.134	227.628	0.04616	258.6	177.864	227.323	0.04209	258.6	75.439	227.373	0.04277	258.6	67.79	228.582	0.05882	258.6	71.436	231.325	0.095	258.6	-17.05	231.708	0.10094	258.6	3.78127	229.686	0.06893		258,6	9,209	227,364	0,04265	258,6	12,755	226,522	0,03142	258,6	110,74	227,198	0,04044	258,6
258.4	73.995	228.671	0.05899	258.4	134.508	227.323	0.04109	258.4	169.516	227.704	0.04615	258.4	196.141	227.385	0.04191	258.4	88.993	227.431	0.04253	258.4	85.91	228.657	0.0588	258.4	89.026	231.405	0.09504	258.4	-29.64	231.792	0.10085	258.4	-1.33611	229.743	0.0686		258,4	47,686	227,454	0,04282	258,4	-1,519	226,596	0,03139	258,4	105,17	227,28	0,04051	258,4
258.2	70.222	228.751	0.05884	258.2	143.46	227.404	0.04095	258.2	171.18	227.767	0.04578	258.2	193.741	227.451	0.04158	258.2	95.759	227.494	0.04215	258.2	87.05	228.738	0.05867	258.2	94.177	231.503	0.09511	258.2	-32.03	231.875	0.10045	258.2	-5.88952	229.804	0.06828		258,2	73,015	227,544	0,04282	258,2	-36,166	226,691	0,03146	258,2	80,02	227,373	0,04054	258,2
258	77.777	228.818	0.05851	258	155.97	227.457	0.04044	258	188.322	227.825	0.04533	258	204.563	227.52	0.04127	258	101.987	227.552	0.04171	258	98.45	228.804	0.05833	258	106.423	231.613	0.09533	258	-28.56	231.971	0.10049	258	-13.3393	229.877	0.06823		258	111,663	227,623	0,04264	258	-51,7	226,783	0,03145	258	56,35	227,465	0,04054	258
257.8	79.984	228.883	0.05817	257.8	154.629	227.52	0.04009	257.8	195.698	227.902	0.04517	257.8	207.172	227.588	0.04099	257.8	106.438	227.609	0.04127	257.8	108.69	228.877	0.0581	257.8	116.713	231.716	0.09549	257.8	-25.11	232.066	0.10043	257.8	-21.3514	229.944	0.06796		257,8	173,328	227,687	0,04231	257,8	-71,832	226,853	0,0312	257,8	50,45	227,556	0,04056	257,8
257.6	80.827	228.956	0.05802	257.6	149.441	227.571	0.03965	257.6	196.969	227.96	0.04481	257.6	203.174	227.663	0.04086	257.6	111.514	227.672	0.04098	257.6	112.57	228.964	0.05812	257.6	129.242	231.823	0.09578	257.6	-18.16	232.159	0.10028	257.6	-30.5144	230.018	0.06772		257,6	239,994	227,777	0,04238	257,6	-94,965	226,921	0,03099	257,6	47,3	227,637	0,04052	257,6
257.4	75.07	229.028	0.05758	257.4	134.404	227.644	0.03922	257.4	184.224	228.034	0.04441	257.4	181.491	227.737	0.04046	257.4	109.513	227.751	0.04065	257.4	110.17	229.046	0.05782	257.4	132.38	231.914	0.09558	257.4	-19.94	232.275	0.10078	257.4	-41.2568	230.094	0.06754		257,4	283,418	227,882	0,04238	257,4	-130,488	227,01	0,03079	257,4	43,72	227,727	0,04033	257,4
257.2	73.249	229.107	0.05715	257.2	113.054	227.691	0.03837	257.2	169.133	228.111	0.04395	257.2	152.827	227.808	0.03993	257.2	100.922	227.826	0.04017	257.2	104.76	229.122	0.05736	257.2	131.333	232.003	0.09526	257.2	-20.79	232.367	0.1009	257.2	-52.2038	230.149	0.06715		257,2	340,555	227,983	0,04226	257,2	-167,369	227,092	0,0304	257,2	25,51	227,815	0,04002	257,2
257	67.312	229.194	0.05721	257	92.1154	227.746	0.03802	257	155.477	228.175	0.04371	257	134.675	227.872	0.03969	257	96.624	227.91	0.04019	257	101.82	229.218	0.05753	257	130.796	232.08	0.09518	257	-17.11	232.476	0.10113	257	-59.672	230.229	0.06698		257	389,995	228,069	0,04231	257	-196,155	227,182	0,03051	257	26,05	227,908	0,04016	257
256.8	68.283	229.257	0.05689	256.8	76.0964	227.796	0.03753	256.8	149.672	228.232	0.04332	256.8	118.099	227.931	0.03932	256.8	95.533	227.982	0.04	256.8	100.03	229.324	0.05777	256.8	131.887	232.187	0.09544	256.8	-11.72	232.575	0.10128	256.8	-65.9296	230.297	0.06684		256,8	446,987	228,163	0,04239	256,8	-211,528	227,274	0,03058	256,8	36,64	228,013	0,04041	256,8
256.6	69.597	229.317	0.05626	256.6	69.3324	227.871	0.03711	256.6	172.325	228.299	0.04278	256.6	117.649	228.015	0.03902	256.6	92.413	228.06	0.03961	256.6	109.89	229.404	0.05742	256.6	138.307	232.285	0.09529	256.6	-7.28	232.694	0.10175	256.6	-73.5502	230.379	0.06678		256,6	518,55	228,256	0,04222	256,6	-205,388	227,365	0,03038	256,6	86,58	228,1	0,04014	256,6
256.4	67.477	229.399	0.05589	256.4	60.9044	227.944	0.03661	256.4	195.58	228.388	0.0425	256.4	125.359	228.087	0.03851	256.4	86.973	228.141	0.03923	256.4	116.87	229.502	0.05725	256.4	139.489	232.387	0.09517	256.4	-11.21	232.802	0.10193	256.4	-80.3495	230.462	0.06651		256,4	574,36	228,36	0,04213	256,4	-203,158	227,446	0,02999	256,4	133,35	228,198	0,03998	256,4
256.2	72.288	229.492	0.05566	256.2	57.7454	228.032	0.03632	256.2	223.966	228.463	0.04204	256.2	156.706	228.187	0.03837	256.2	89.456	228.224	0.03887	256.2	130.39	229.616	0.0573	256.2	139.461	232.481	0.09493	256.2	-27.24	232.914	0.10205	256.2	-90.3868	230.534	0.06611		256,2	620,25	228,468	0,04211	256,2	-177,88	227,544	0,02983	256,2	196,45	228,28	0,03962	256,2
256	89.754	229.581	0.05548	256	68.0914	228.133	0.03631	256	286.018	228.568	0.04209	256	211.811	228.277	0.03822	256	102.308	228.304	0.03858	256	159.21	229.719	0.05731	256	158.359	232.593	0.09505	256	-52.5	233.049	0.10258	256	-97.2716	230.639	0.06613		256	691,041	228,575	0,04218	256	-118,762	227,674	0,03021	256	282,27	228,387	0,03969	256
255.8	113.264	229.653	0.05529	255.8	89.0414	228.226	0.03639	255.8	361.13	228.642	0.04192	255.8	269.571	228.358	0.03815	255.8	125.445	228.376	0.03839	255.8	195.41	229.828	0.05759	255.8	186.988	232.703	0.09534	255.8	-80.11	233.146	0.10223	255.8	-97.3375	230.727	0.06605		255,8	759,831	228,661	0,04217	255,8	-51,946	227,772	0,03037	255,8	364,77	228,499	0,04002	255,8
255.6	137.647	229.728	0.05521	255.6	121.882	228.304	0.03637	255.6	437.703	228.711	0.04176	255.6	329.418	228.415	0.03784	255.6	153.658	228.437	0.03813	255.6	234.38	229.919	0.05773	255.6	212.468	232.824	0.09585	255.6	-100.5	233.272	0.10288	255.6	-90.4141	230.817	0.06607		255,6	805,021	228,737	0,04211	255,6	20,962	227,856	0,03042	255,6	444,12	228,578	0,04	255,6
255.4	154.208	229.787	0.05492	255.4	145.265	228.39	0.03644	255.4	513.67	228.791	0.04176	255.4	380.622	228.482	0.03767	255.4	175.697	228.518	0.03814	255.4	270.69	229.984	0.05752	255.4	227.448	232.929	0.09616	255.4	-127.24	233.369	0.10287	255.4	-83.288	230.889	0.06586		255,4	849,031	228,82	0,04214	255,4	88,152	227,943	0,03051	255,4	527,43	228,663	0,04007	255,4
255.2	174.39	229.868	0.05479	255.2	181.511	228.466	0.03625	255.2	612.02	228.862	0.04149	255.2	453.589	228.569	0.03762	255.2	208.181	228.595	0.03795	255.2	317.1	230.056	0.05727	255.2	251.228	233.019	0.09612	255.2	-137.2	233.466	0.1027	255.2	-72.7777	230.982	0.066		255,2	920,541	228,922	0,04228	255,2	167,992	228,031	0,03048	255,2	616,88	228,735	0,0398	255,2
255	196.062	229.956	0.05492	255	223.368	228.549	0.03631	255	707.12	228.939	0.04148	255	522.485	228.63	0.0374	255	252.441	228.669	0.03791	255	362.44	230.113	0.05699	255	278.278	233.119	0.0964	255	-140.79	233.555	0.10283	255	-59.7601	231.054	0.0658		255	996,431	228,998	0,04227	255	252,221	228,109	0,03048	255	715,36	228,827	0,04	255
254.8	225.651	230.018	0.05481	254.8	263.416	228.621	0.03635	254.8	809.13	229.01	0.0415	254.8	590.102	228.696	0.03735	254.8	301.615	228.74	0.03793	254.8	412.15	230.209	0.05733	254.8	308.548	233.205	0.0966	254.8	-148.47	233.645	0.10298	254.8	-39.7798	231.11	0.06551		254,8	1097,901	229,094	0,04261	254,8	337,253	228,201	0,03078	254,8	805,04	228,918	0,04028	254,8
254.6	246.51	230.113	0.05486	254.6	296.87	228.694	0.03611	254.6	897.56	229.104	0.04154	254.6	640.052	228.782	0.03727	254.6	340.812	228.826	0.03786	254.6	455.47	230.293	0.05723	254.6	331.458	233.347	0.09724	254.6	-148.12	233.764	0.10349	254.6	-18.5909	231.193	0.06525		254,6	1181,871	229,199	0,04279	254,6	398,002	228,305	0,03095	254,6	869,07	229,029	0,04054	254,6
254.4	266.149	230.195	0.05453	254.4	317.563	228.773	0.03575	254.4	952.23	229.182	0.04116	254.4	671.112	228.867	0.037	254.4	374.39	228.929	0.03781	254.4	482.6	230.395	0.05717	254.4	344.158	233.481	0.09758	254.4	-157.19	233.858	0.10349	254.4	4.55537	231.256	0.06478		254,4	1238,961	229,293	0,04263	254,4	442,267	228,399	0,03079	254,4	896	229,126	0,04042	254,4
254.2	278.153	230.304	0.0545	254.2	328.683	228.855	0.03537	254.2	989.13	229.272	0.04088	254.2	699.492	228.947	0.03658	254.2	406.606	229.012	0.03745	254.2	496.72	230.497	0.05705	254.2	347.448	233.601	0.09768	254.2	-166.94	233.979	0.10383	254.2	24.5971	231.355	0.06468		254,2	1299,721	229,393	0,04249	254,2	480,818	228,489	0,03052	254,2	932,46	229,223	0,04023	254,2
254	284.745	230.425	0.0544	254	341.524	228.944	0.03485	254	1024.59	229.382	0.04065	254	707.232	229.06	0.03639	254	430.42	229.114	0.03711	254	513.94	230.621	0.05699	254	349.578	233.736	0.09774	254	-168.92	234.117	0.10386	254	38.1718	231.476	0.06465		254	1354,171	229,517	0,04243	254	511,084	228,612	0,03046	254	958,5	229,357	0,04031	254
253.8	296.449	230.526	0.0544	253.8	358.787	229.007	0.03435	253.8	1054.48	229.458	0.04032	253.8	721.492	229.158	0.03634	253.8	456.65	229.197	0.03687	253.8	536.59	230.711	0.05683	253.8	347.728	233.875	0.09821	253.8	-173.43	234.232	0.10421	253.8	50.3996	231.571	0.06462		253,8	1411,581	229,611	0,04233	253,8	534,789	228,712	0,03044	253,8	974,88	229,465	0,04041	253,8
253.6	305.012	230.634	0.0543	253.6	363.919	229.081	0.03381	253.6	1064.5	229.552	0.04004	253.6	732.392	229.24	0.03591	253.6	472.564	229.285	0.0365	253.6	548.98	230.822	0.05677	253.6	336.138	234.026	0.09865	253.6	-190.97	234.38	0.10455	253.6	59.9447	231.685	0.06456		253,6	1457,901	229,703	0,04203	253,6	550,661	228,823	0,0304	253,6	985,92	229,578	0,04038	253,6
253.4	311.636	230.729	0.05437	253.4	357.338	229.141	0.03343	253.4	1068.71	229.639	0.04001	253.4	730.062	229.331	0.03594	253.4	478.757	229.376	0.03653	253.4	555.01	230.923	0.05692	253.4	321.618	234.162	0.09925	253.4	-229.28	234.493	0.10468	253.4	68.0491	231.791	0.06461		253,4	1499,651	229,803	0,04218	253,4	549,481	228,919	0,03049	253,4	982,15	229,675	0,04048	253,4
253.2	318.283	230.816	0.05413	253.2	359.276	229.221	0.03311	253.2	1081.05	229.716	0.03965	253.2	727.732	229.423	0.03577	253.2	487.309	229.464	0.03631	253.2	568.97	231.033	0.05699	253.2	313.908	234.29	0.09953	253.2	-264.08	234.613	0.10488	253.2	75.9599	231.894	0.0647		253,2	1535,631	229,889	0,04193	253,2	559,291	229,034	0,03063	253,2	989,02	229,777	0,04046	253,2
253	325.664	230.922	0.05426	253	356.456	229.301	0.03289	253	1082.66	229.796	0.03943	253	726.192	229.496	0.03546	253	491.754	229.546	0.03613	253	581.8	231.121	0.05687	253	305.638	234.408	0.09978	253	-314.43	234.743	0.10518	253	80.7981	231.995	0.06491		253	1573,801	229,984	0,04192	253	569,071	229,14	0,03076	253	1009,67	229,877	0,0405	253
252.8	333.636	231.02	0.05443	252.8	358.155	229.381	0.03283	252.8	1087.72	229.891	0.03956	252.8	745.752	229.578	0.03544	252.8	492.298	229.627	0.03608	252.8	599.23	231.215	0.05699	252.8	301.358	234.521	0.10014	252.8	-369.65	234.871	0.10557	252.8	79.9198	232.096	0.06475		252,8	1605,741	230,076	0,042	252,8	584,751	229,248	0,03107	252,8	1045,32	229,98	0,04073	252,8
252.6	334.786	231.081	0.0542	252.6	358.303	229.443	0.03263	252.6	1093.03	229.94	0.03918	252.6	751.832	229.656	0.03544	252.6	490.162	229.707	0.03611	252.6	616.57	231.3	0.05708	252.6	294.898	234.635	0.10059	252.6	-427.65	234.966	0.10562	252.6	78.7358	232.176	0.06488		252,6	1615,311	230,151	0,04197	252,6	593,811	229,331	0,03114	252,6	1089,12	230,061	0,04079	252,6
252.4	343.858	231.157	0.05416	252.4	358.865	229.514	0.03252	252.4	1112.21	230.005	0.039	252.4	776.412	229.734	0.03542	252.4	488.472	229.784	0.03608	252.4	636.15	231.399	0.05733	252.4	291.428	234.758	0.10115	252.4	-489.14	235.072	0.10595	252.4	78.7466	232.253	0.06472		252,4	1627,861	230,228	0,04194	252,4	619,331	229,425	0,03134	252,4	1143,26	230,138	0,04074	252,4
252.2	344.679	231.235	0.05387	252.2	362.328	229.61	0.03248	252.2	1124.67	230.083	0.03872	252.2	800.522	229.803	0.03503	252.2	480.193	229.883	0.03608	252.2	652.11	231.509	0.05747	252.2	284.488	234.881	0.10144	252.2	-541.22	235.196	0.10634	252.2	78.6976	232.321	0.06428		252,2	1618,871	230,322	0,04186	252,2	640,861	229,535	0,03149	252,2	1192,88	230,228	0,04063	252,2
252	344.221	231.308	0.05375	252	371.718	229.686	0.03241	252	1122.77	230.153	0.03856	252	816.882	229.886	0.03504	252	469.413	229.964	0.03607	252	670.5	231.611	0.05773	252	278.218	234.993	0.1018	252	-589	235.294	0.10655	252	73.8841	232.39	0.06394		252	1590,261	230,404	0,04186	252	657,091	229,621	0,03155	252	1229,66	230,328	0,04087	252
251.8	344.812	231.379	0.05355	251.8	375.375	229.765	0.03231	251.8	1111.71	230.21	0.03818	251.8	842.122	229.962	0.03491	251.8	453.267	230.021	0.03569	251.8	688.57	231.714	0.05795	251.8	268.388	235.103	0.10209	251.8	-626.3	235.401	0.10697	251.8	68.4744	232.478	0.06388		251,8	1556,881	230,494	0,04192	251,8	672,431	229,705	0,03152	251,8	1261,79	230,419	0,04093	251,8
251.6	344.435	231.459	0.05358	251.6	380.745	229.857	0.03252	251.6	1073.73	230.274	0.03801	251.6	856.592	230.043	0.03497	251.6	434.095	230.091	0.0356	251.6	697.71	231.793	0.05797	251.6	255.278	235.219	0.10258	251.6	-661.26	235.512	0.1072	251.6	61.0281	232.554	0.06371		251,6	1491,591	230,579	0,04203	251,6	672,611	229,782	0,03153	251,6	1286,17	230,512	0,04115	251,6
251.4	341.854	231.54	0.05344	251.4	382.924	229.947	0.03249	251.4	1047.14	230.351	0.03781	251.4	866.212	230.128	0.03487	251.4	415.149	230.164	0.03535	251.4	707.05	231.909	0.05826	251.4	241.248	235.349	0.10304	251.4	-687.25	235.632	0.10754	251.4	54.3816	232.646	0.06355		251,4	1404,501	230,694	0,04232	251,4	671,651	229,87	0,03147	251,4	1299,88	230,615	0,04129	251,4
251.2	336.847	231.6	0.05303	251.2	387.484	230.023	0.03228	251.2	1016.35	230.409	0.03738	251.2	868.502	230.191	0.03451	251.2	393.17	230.242	0.03518	251.2	710.35	231.992	0.05816	251.2	225.578	235.466	0.10336	251.2	-696.54	235.739	0.1078	251.2	49.4024	232.723	0.06347		251,2	1305,911	230,779	0,04224	251,2	664,571	229,929	0,03106	251,2	1311,29	230,706	0,04128	251,2
251	334.014	231.674	0.05288	251	394.534	230.1	0.03219	251	984.5	230.508	0.03757	251	867.552	230.262	0.03432	251	371.196	230.313	0.03499	251	707.36	232.083	0.05824	251	196.698	235.567	0.10356	251	-706.69	235.857	0.10828	251	45.5415	232.788	0.06327		251	1201,171	230,859	0,04218	251	636,091	230,009	0,031	251	1289,74	230,805	0,04148	251
250.8	332.585	231.731	0.05253	250.8	399.687	230.19	0.03227	250.8	957.77	230.584	0.03747	250.8	854.852	230.326	0.03407	250.8	353.436	230.4	0.03504	250.8	707.01	232.185	0.05848	250.8	168.659	235.679	0.10391	250.8	-705.87	235.962	0.1085	250.8	38.2783	232.857	0.06321		250,8	1091,461	230,956	0,04236	250,8	608,371	230,098	0,03106	250,8	1257,34	230,906	0,0417	250,8
250.6	328.632	231.814	0.05265	250.6	392.494	230.284	0.03255	250.6	928.27	230.662	0.03753	250.6	819.632	230.401	0.03409	250.6	335.174	230.478	0.03511	250.6	700.98	232.28	0.05874	250.6	135.116	235.787	0.10433	250.6	-714.15	236.077	0.10882	250.6	32.6071	232.929	0.06319		250,6	969,471	231,05	0,04262	250,6	565,521	230,174	0,03109	250,6	1200,83	230,995	0,0419	250,6
250.4	330.876	231.881	0.05251	250.4	386.303	230.353	0.03244	250.4	912.5	230.744	0.03759	250.4	779.012	230.477	0.03408	250.4	320.92	230.558	0.03514	250.4	693.53	232.375	0.05897	250.4	107.819	235.906	0.10485	250.4	-720.44	236.181	0.10925	250.4	29.9031	233.008	0.0634		250,4	869,071	231,131	0,04268	250,4	535,583	230,256	0,03116	250,4	1151,78	231,085	0,04207	250,4
250.2	330.018	231.927	0.05221	250.2	386.326	230.414	0.03234	250.2	897.89	230.805	0.0375	250.2	734.782	230.533	0.03392	250.2	323.791	230.651	0.03547	250.2	688.4	232.44	0.05893	250.2	80.809	236.002	0.1052	250.2	-730.52	236.279	0.1096	250.2	28.3149	233.068	0.06341		250,2	764,291	231,191	0,04256	250,2	504,732	230,326	0,03118	250,2	1112,16	231,155	0,04209	250,2
250	335.188	232.002	0.05216	250	387.629	230.476	0.03212	250	920.18	230.873	0.03734	250	701.392	230.607	0.03384	250	343.145	230.739	0.03558	250	692.47	232.539	0.05917	250	63.029	236.112	0.10557	250	-745.08	236.389	0.11022	250	28.8646	233.141	0.06334		250	709,131	231,252	0,04232	250	482,438	230,409	0,03124	250	1103,57	231,247	0,04225	250
249.8	333.064	232.063	0.05207	249.8	385.314	230.552	0.03223	249.8	943.4	230.945	0.0374	249.8	665.552	230.68	0.03391	249.8	360.508	230.821	0.03577	249.8	699.31	232.631	0.05949	249.8	40.063	236.221	0.10609	249.8	-757.6	236.493	0.11045	249.8	26.2363	233.22	0.06356		249,8	668,592	231,299	0,04206	249,8	463,432	230,476	0,03123	249,8	1103,57	231,327	0,04243	249,8
249.6	338.701	232.143	0.05243	249.6	386.45	230.614	0.03237	249.6	980.1	231.027	0.0378	249.6	636.232	230.76	0.03429	249.6	393.092	230.89	0.036	249.6	713.78	232.712	0.05986	249.6	23.914	236.321	0.10669	249.6	-780.15	236.564	0.11036	249.6	22.0052	233.285	0.06356		249,6	639,924	231,369	0,04228	249,6	460,152	230,557	0,03161	249,6	1111,76	231,411	0,04284	249,6
249.4	345.121	232.217	0.05256	249.4	385.022	230.691	0.03254	249.4	1033.64	231.106	0.03799	249.4	609.552	230.832	0.03439	249.4	425.661	230.985	0.03641	249.4	733.51	232.81	0.06031	249.4	11.501	236.445	0.10746	249.4	-800.37	236.666	0.11074	249.4	17.2103	233.374	0.06363		249,4	645,134	231,463	0,04268	249,4	463,429	230,654	0,03205	249,4	1138,75	231,515	0,04337	249,4
249.2	347.359	232.318	0.05286	249.2	391.64	230.752	0.03233	249.2	1067.44	231.174	0.03788	249.2	581.212	230.91	0.0344	249.2	460.889	231.066	0.03646	249.2	752.42	232.896	0.06042	249.2	-11.129	236.58	0.10819	249.2	-823.21	236.79	0.11134	249.2	9.87047	233.454	0.06363		249,2	653,443	231,536	0,04263	249,2	462,759	230,729	0,03203	249,2	1177,28	231,611	0,04361	249,2
249	354.422	232.417	0.0532	249	406.677	230.829	0.03239	249	1106.8	231.263	0.03808	249	568.881	230.984	0.03443	249	503.526	231.139	0.03645	249	781.2	232.994	0.06074	249	-32.792	236.706	0.10886	249	-848.17	236.904	0.11172	249	4.55037	233.557	0.0639		249	661,757	231,638	0,04301	249	466,043	230,814	0,03219	249	1225	231,711	0,04396	249
248.8	360.661	232.496	0.05304	248.8	414.452	230.902	0.03215	248.8	1132.53	231.334	0.03783	248.8	573.712	231.057	0.03419	248.8	543.632	231.217	0.03629	248.8	812.72	233.099	0.06092	248.8	-42.005	236.831	0.10927	248.8	-876.37	237.01	0.11197	248.8	-4.64544	233.64	0.06387		248,8	688,231	231,722	0,04292	248,8	484,792	230,903	0,03216	248,8	1281,45	231,791	0,04381	248,8
248.6	368.697	232.605	0.05333	248.6	426.492	231.008	0.03241	248.6	1162.04	231.426	0.0379	248.6	598.142	231.162	0.03444	248.6	574.536	231.31	0.03637	248.6	846.96	233.218	0.06133	248.6	-45.848	236.98	0.11006	248.6	-908.62	237.127	0.11224	248.6	-14.8143	233.728	0.06376		248,6	723,651	231,847	0,04342	248,6	513,313	231,01	0,03244	248,6	1341,88	231,884	0,0439	248,6
248.4	375.566	232.71	0.05354	248.4	446.991	231.106	0.03253	248.4	1184.38	231.535	0.03817	248.4	626.992	231.246	0.03437	248.4	602.093	231.409	0.03652	248.4	878.9	233.328	0.0616	248.4	-57.62	237.146	0.11102	248.4	-931.46	237.255	0.11264	248.4	-29.5861	233.825	0.06378		248,4	754,421	231,965	0,0438	248,4	545,001	231,117	0,03267	248,4	1405,8	231,993	0,04417	248,4
248.2	381.951	232.815	0.05381	248.2	468.147	231.194	0.03259	248.2	1180.51	231.611	0.03806	248.2	659.392	231.339	0.0345	248.2	619.944	231.508	0.03671	248.2	912.32	233.44	0.06196	248.2	-73.908	237.29	0.11177	248.2	-947.1	237.382	0.11315	248.2	-42.3567	233.929	0.06397		248,2	762,731	232,086	0,04428	248,2	560,071	231,218	0,0329	248,2	1445,53	232,086	0,04428	248,2
248	391.418	232.913	0.05379	248	486.42	231.286	0.03248	248	1164.73	231.685	0.03773	248	702.012	231.423	0.03429	248	624.33	231.593	0.03652	248	945.56	233.563	0.06225	248	-85.673	237.446	0.11247	248	-968.02	237.501	0.11351	248	-52.8066	234.027	0.06404		248	796,731	232,193	0,04438	248	577,991	231,318	0,03291	248	1503,19	232,168	0,04405	248
247.8	403.101	233.003	0.05395	247.8	506.405	231.374	0.03263	247.8	1127.28	231.766	0.03777	247.8	749.382	231.498	0.03427	247.8	626.457	231.671	0.03653	247.8	987.07	233.674	0.06269	247.8	-98.502	237.584	0.11323	247.8	-997.46	237.609	0.11387	247.8	-58.1222	234.117	0.06429		247,8	834,041	232,278	0,04448	247,8	599,511	231,402	0,033	247,8	1541,62	232,247	0,04407	247,8
247.6	427.283	233.083	0.05382	247.6	525.683	231.471	0.03274	247.6	1108.5	231.839	0.03756	247.6	794.032	231.594	0.03435	247.6	622.719	231.746	0.03635	247.6	1027.95	233.782	0.06293	247.6	-99.793	237.719	0.1138	247.6	-1026.89	237.722	0.11424	247.6	-64.4864	234.226	0.06444		247,6	881,921	232,381	0,04466	247,6	628,561	231,51	0,03325	247,6	1575,23	232,334	0,04404	247,6
247.4	445.712	233.16	0.05371	247.4	545.807	231.547	0.03263	247.4	1095.95	231.924	0.03757	247.4	838.102	231.69	0.0345	247.4	611.028	231.824	0.03625	247.4	1058.56	233.886	0.06317	247.4	-104.322	237.879	0.11474	247.4	-1065.12	237.823	0.11439	247.4	-71.1277	234.326	0.06456		247,4	950,381	232,467	0,04468	247,4	647,191	231,59	0,0332	247,4	1615,04	232,441	0,04433	247,4
247.2	464.567	233.256	0.05407	247.2	564.525	231.625	0.03274	247.2	1085.82	232.01	0.03778	247.2	881.812	231.784	0.03483	247.2	603.491	231.886	0.03616	247.2	1090.26	233.995	0.06368	247.2	-112.702	238.036	0.11585	247.2	-1111.41	237.933	0.11482	247.2	-78.8418	234.419	0.06483		247,2	1013,921	232,555	0,04491	247,2	674,421	231,679	0,03345	247,2	1652,32	232,546	0,0448	247,2
247	490.051	233.337	0.05423	247	580.194	231.717	0.03306	247	1097.99	232.095	0.03801	247	923.462	231.88	0.0352	247	601.94	231.963	0.03629	247	1124.01	234.132	0.06458	247	-118.665	238.185	0.11687	247	-1158.14	238.06	0.11565	247	-88.2158	234.521	0.06521		247	1094,991	232,637	0,0451	247	698,411	231,769	0,03374	247	1710,97	232,645	0,0452	247
246.8	506.49	233.408	0.05418	246.8	584.424	231.783	0.03295	246.8	1108.56	232.161	0.0379	246.8	949.652	231.965	0.03533	246.8	595.72	232.032	0.03621	246.8	1150.17	234.241	0.06501	246.8	-125.559	238.318	0.11759	246.8	-1209.15	238.178	0.11624	246.8	-92.219	234.604	0.06512		246,8	1179,831	232,716	0,04515	246,8	735,061	231,862	0,03398	246,8	1737,17	232,746	0,04555	246,8
246.6	523.266	233.507	0.05435	246.6	591.319	231.869	0.03295	246.6	1121.04	232.247	0.0379	246.6	968.762	232.046	0.03528	246.6	589.46	232.124	0.0363	246.6	1172.99	234.354	0.06536	246.6	-144.848	238.468	0.11839	246.6	-1263.09	238.297	0.1168	246.6	-95.8154	234.707	0.06546		246,6	1264,791	232,793	0,04503	246,6	764,111	231,954	0,03407	246,6	1774,34	232,873	0,04608	246,6
246.4	532.834	233.598	0.0545	246.4	589.086	231.958	0.03309	246.4	1123.52	232.356	0.0383	246.4	964.772	232.131	0.03536	246.4	591.013	232.208	0.03637	246.4	1185.32	234.468	0.06582	246.4	-176.073	238.618	0.11928	246.4	-1307.71	238.425	0.11757	246.4	-100.634	234.795	0.0656		246,4	1324,991	232,894	0,04533	246,4	782,961	232,052	0,03433	246,4	1775,04	232,982	0,04648	246,4
246.2	533.616	233.689	0.05482	246.2	582.619	232.032	0.0332	246.2	1128.28	232.431	0.03841	246.2	944.492	232.224	0.0357	246.2	589.648	232.297	0.03666	246.2	1192.86	234.57	0.06627	246.2	-211.526	238.763	0.12028	246.2	-1354.3	238.552	0.11824	246.2	-106.961	234.894	0.06581		246,2	1382,341	232,974	0,04551	246,2	791,671	232,134	0,03452	246,2	1760,28	233,087	0,04698	246,2
246	534.053	233.78	0.0551	246	579.079	232.105	0.03324	246	1156.99	232.534	0.03886	246	935.702	232.3	0.0358	246	599.018	232.365	0.03664	246	1193.33	234.667	0.06662	246	-247.522	238.899	0.1211	246	-1405.42	238.673	0.11902	246	-111.515	234.976	0.06608		246	1453,721	233,057	0,04568	246	804,611	232,199	0,03448	246	1757,03	233,182	0,04732	246
245.8	532.835	233.879	0.05529	245.8	570.199	232.204	0.03344	245.8	1192.4	232.633	0.03904	245.8	912.002	232.4	0.036	245.8	607.442	232.471	0.03693	245.8	1192.79	234.792	0.06714	245.8	-290.327	239.049	0.12192	245.8	-1443.91	238.82	0.11996	245.8	-116.823	235.063	0.06634		245,8	1508,461	233,146	0,04575	245,8	810,821	232,294	0,03461	245,8	1728,77	233,283	0,04753	245,8
245.6	531	233.99	0.05572	245.6	557.331	232.316	0.0339	245.6	1233.58	232.738	0.03941	245.6	879.072	232.486	0.03612	245.6	616.869	232.585	0.03742	245.6	1180.98	234.908	0.06764	245.6	-331.947	239.209	0.12296	245.6	-1466.46	238.96	0.12064	245.6	-119.598	235.157	0.06657		245,6	1533,951	233,242	0,04599	245,6	813,651	232,389	0,03485	245,6	1700,04	233,371	0,04768	245,6
245.4	515.468	234.096	0.05608	245.4	545.205	232.398	0.03396	245.4	1261.21	232.833	0.03964	245.4	852.682	232.566	0.03615	245.4	625.94	232.691	0.03778	245.4	1165.36	235.015	0.06801	245.4	-383.881	239.375	0.12406	245.4	-1478.52	239.101	0.1212	245.4	-119.268	235.256	0.0668		245,4	1536,331	233,339	0,04623	245,4	803,841	232,477	0,03498	245,4	1651,33	233,472	0,04797	245,4
245.2	506.998	234.219	0.0565	245.2	533.424	232.505	0.03417	245.2	1282.22	232.943	0.03989	245.2	840.682	232.661	0.03621	245.2	637.895	232.801	0.03804	245.2	1157.64	235.134	0.06837	245.2	-430.608	239.549	0.12509	245.2	-1485.34	239.218	0.12166	245.2	-122.161	235.35	0.06723		245,2	1525,131	233,45	0,04649	245,2	794,771	232,564	0,03494	245,2	1600,23	233,571	0,04808	245,2
245	496.462	234.316	0.05641	245	519.055	232.599	0.03404	245	1304.94	233.053	0.03996	245	837.192	232.753	0.03606	245	649.294	232.902	0.038	245	1150.01	235.268	0.06875	245	-479.186	239.719	0.1259	245	-1473.91	239.366	0.12264	245	-129.909	235.458	0.06768		245	1510,491	233,548	0,04641	245	776,671	232,646	0,03465	245	1549,2	233,67	0,04801	245
244.8	485.278	234.397	0.05669	244.8	511.411	232.686	0.03442	244.8	1330.14	233.137	0.0403	244.8	838.632	232.842	0.03646	244.8	661.077	233.002	0.03854	244.8	1146.52	235.384	0.06948	244.8	-519.549	239.874	0.12712	244.8	-1463.31	239.492	0.12342	244.8	-139.047	235.544	0.06786		244,8	1499,091	233,625	0,04666	244,8	763,731	232,724	0,03491	244,8	1491,75	233,762	0,04844	244,8
244.6	482.278	234.486	0.05699	244.6	516.13	232.768	0.03463	244.6	1369.54	233.216	0.04047	244.6	863.282	232.931	0.03675	244.6	670.211	233.088	0.0388	244.6	1149.01	235.489	0.06999	244.6	-556.506	240.004	0.12792	244.6	-1445.42	239.605	0.12388	244.6	-146.047	235.629	0.06814		244,6	1483,341	233,713	0,04694	244,6	760,371	232,814	0,03523	244,6	1474,18	233,853	0,04876	244,6
244.4	487.255	234.576	0.05699	244.4	515.826	232.873	0.03484	244.4	1417.98	233.317	0.04062	244.4	895.462	233.046	0.03709	244.4	686.7	233.203	0.03914	244.4	1165.25	235.641	0.07078	244.4	-582.071	240.159	0.12873	244.4	-1413.17	239.739	0.12444	244.4	-152.897	235.7	0.06825		244,4	1476,431	233,796	0,04686	244,4	766,401	232,912	0,03535	244,4	1481,04	233,952	0,0489	244,4
244.2	481.54	234.687	0.05745	244.2	512.299	232.974	0.03516	244.2	1442.05	233.425	0.04104	244.2	925.012	233.142	0.03735	244.2	691.671	233.325	0.03974	244.2	1179.9	235.779	0.07158	244.2	-611.653	240.339	0.13003	244.2	-1392.44	239.863	0.12492	244.2	-160.825	235.799	0.06845		244,2	1449,121	233,883	0,04701	244,2	762,131	233,002	0,03553	244,2	1490,19	234,052	0,0492	244,2
244	487.03	234.797	0.05774	244	513.879	233.073	0.03532	244	1469.95	233.531	0.04128	244	972.282	233.246	0.03757	244	706.646	233.44	0.0401	244	1205.95	235.937	0.07248	244	-630.636	240.496	0.13088	244	-1376.04	239.994	0.12563	244	-167.689	235.904	0.0687		244	1437,691	233,97	0,04699	244	773,651	233,086	0,03549	244	1522,78	234,175	0,04966	244
243.8	502.227	234.903	0.05799	243.8	517.923	233.172	0.0355	243.8	1505.52	233.633	0.0415	243.8	1028.73	233.36	0.03794	243.8	734.829	233.569	0.04067	243.8	1239.22	236.093	0.07339	243.8	-644.878	240.669	0.13197	243.8	-1348.2	240.135	0.12625	243.8	-172.176	236.017	0.069		243,8	1426,561	234,069	0,04717	243,8	795,031	233,189	0,03572	243,8	1572,74	234,303	0,05022	243,8
243.6	518.257	235.015	0.05827	243.6	531.113	233.278	0.03571	243.6	1539.67	233.759	0.04196	243.6	1093.32	233.474	0.03825	243.6	764.059	233.694	0.04112	243.6	1267.35	236.223	0.07388	243.6	-663.354	240.855	0.13315	243.6	-1330.3	240.295	0.12719	243.6	-174.771	236.123	0.06917		243,6	1436,451	234,16	0,04718	243,6	814,751	233,291	0,03588	243,6	1630,8	234,42	0,05056	243,6
243.4	535.06	235.136	0.0587	243.4	548.759	233.389	0.036	243.4	1573.08	233.886	0.04247	243.4	1155.22	233.594	0.03866	243.4	794.199	233.814	0.04153	243.4	1299.9	236.377	0.07473	243.4	-688.061	241.037	0.13431	243.4	-1308.14	240.463	0.12799	243.4	-173.123	236.251	0.0695		243,4	1456,401	234,259	0,04732	243,4	841,851	233,388	0,03599	243,4	1695,6	234,542	0,05098	243,4
243.2	567.072	235.248	0.059	243.2	566.899	233.487	0.03613	243.2	1636.04	234.008	0.04291	243.2	1222.16	233.706	0.03898	243.2	832.899	233.922	0.0418	243.2	1339.18	236.52	0.07542	243.2	-709.545	241.206	0.13531	243.2	-1292.8	240.601	0.12852	243.2	-166.014	236.355	0.06981		243,2	1493,721	234,359	0,04748	243,2	886,181	233,484	0,03609	243,2	1793,46	234,647	0,05121	243,2
243	584.163	235.388	0.0595	243	574.148	233.597	0.03626	243	1675.08	234.151	0.04346	243	1263.94	233.827	0.03926	243	870.569	234.043	0.04206	243	1362.7	236.691	0.07631	243	-746.558	241.409	0.13658	243	-1268.44	240.777	0.12962	243	-157.358	236.479	0.07026		243	1516,421	234,469	0,0476	243	914,501	233,597	0,03626	243	1869,45	234,772	0,05152	243
242.8	602.719	235.534	0.06013	242.8	595.751	233.725	0.03667	242.8	1727.11	234.284	0.04394	242.8	1306.83	233.949	0.03958	242.8	898.869	234.197	0.04281	242.8	1385.59	236.863	0.07728	242.8	-779.231	241.649	0.13837	242.8	-1242.96	240.937	0.13037	242.8	-145.105	236.619	0.07062		242,8	1538,221	234,581	0,04779	242,8	950,821	233,703	0,03639	242,8	1941,79	234,905	0,05199	242,8
242.6	624.128	235.685	0.06069	242.6	617.717	233.86	0.03703	242.6	1778.67	234.424	0.04436	242.6	1354.32	234.072	0.03978	242.6	926.529	234.339	0.04325	242.6	1401.49	237.036	0.0781	242.6	-819.872	241.883	0.13993	242.6	-1208.48	241.106	0.13113	242.6	-134.801	236.79	0.07147		242,6	1572,741	234,704	0,04799	242,6	993,771	233,846	0,03684	242,6	2012,03	235,041	0,05236	242,6
242.4	645.517	235.84	0.06148	242.4	641.385	234	0.03764	242.4	1838.28	234.545	0.0447	242.4	1425.26	234.216	0.04044	242.4	965.849	234.495	0.04406	242.4	1416.2	237.209	0.07911	242.4	-859.655	242.124	0.14176	242.4	-1158.42	241.275	0.13204	242.4	-123.21	236.933	0.07188		242,4	1619,081	234,839	0,04852	242,4	1028,641	233,982	0,0374	242,4	2085,77	235,191	0,05309	242,4
242.2	653.832	235.977	0.0618	242.2	667.59	234.139	0.03799	242.2	1891.6	234.681	0.04503	242.2	1496.06	234.344	0.04065	242.2	990.799	234.641	0.04452	242.2	1415.75	237.385	0.07993	242.2	-912.298	242.372	0.14344	242.2	-1111.25	241.466	0.1333	242.2	-112.474	237.089	0.07245		242,2	1645,501	234,987	0,049	242,2	1056,841	234,11	0,03762	242,2	2120,52	235,338	0,05355	242,2
242	664.267	236.167	0.06268	242	694.232	234.313	0.03868	242	1965.11	234.851	0.04566	242	1564.72	234.514	0.04129	242	1018.2	234.799	0.04498	242	1423.28	237.621	0.08139	242	-960.711	242.651	0.1454	242	-1047.72	241.673	0.13441	242	-97.1431	237.252	0.0731		242	1695,151	235,144	0,04946	242	1087,491	234,267	0,03808	242	2171,45	235,494	0,05398	242
241.8	663.872	236.323	0.06339	241.8	713.724	234.463	0.03933	241.8	2039.21	235.004	0.04635	241.8	1619.21	234.664	0.04195	241.8	1031.6	234.97	0.04591	241.8	1422.68	237.81	0.08252	241.8	-1020.68	242.903	0.14728	241.8	-974.34	241.83	0.13513	241.8	-80.6276	237.398	0.07366		241,8	1715,381	235,294	0,0501	241,8	1100,281	234,444	0,03909	241,8	2211,72	235,639	0,05457	241,8
241.6	648.232	236.49	0.06423	241.6	724.978	234.621	0.04007	241.6	2060.2	235.145	0.04686	241.6	1645.2	234.823	0.04268	241.6	1017.16	235.111	0.04642	241.6	1402.32	238.003	0.08367	241.6	-1091.58	243.159	0.14919	241.6	-900.64	241.974	0.1355	241.6	-67.7938	237.566	0.07423		241,6	1698,601	235,435	0,05062	241,6	1101,221	234,594	0,03972	241,6	2212,06	235,81	0,05546	241,6
241.4	632.92	236.633	0.06491	241.4	737.291	234.767	0.0408	241.4	2094.66	235.296	0.04766	241.4	1674.03	234.953	0.04321	241.4	1009.74	235.253	0.04709	241.4	1390.21	238.177	0.08475	241.4	-1156.23	243.365	0.15062	241.4	-811.68	242.111	0.13588	241.4	-59.4711	237.697	0.07464		241,4	1682,021	235,559	0,05105	241,4	1113,391	234,729	0,0403	241,4	2212,73	235,931	0,05586	241,4
241.2	616.928	236.793	0.06551	241.2	748.715	234.936	0.04153	241.2	2132.93	235.448	0.04815	241.2	1712.21	235.106	0.04373	241.2	1006.96	235.391	0.04742	241.2	1371.6	238.384	0.08593	241.2	-1220.82	243.618	0.15233	241.2	-723.66	242.291	0.13663	241.2	-48.074	237.84	0.07496		241,2	1674,261	235,723	0,05172	241,2	1110,601	234,885	0,04086	241,2	2215,15	236,089	0,05643	241,2
241	593.336	236.958	0.06611	241	757.262	235.094	0.04205	241	2144.92	235.615	0.04879	241	1726.06	235.283	0.04449	241	1006.39	235.556	0.04803	241	1345.71	238.591	0.08706	241	-1295.78	243.86	0.15385	241	-626.44	242.477	0.13766	241	-35.7973	237.995	0.07543		241	1645,901	235,869	0,05207	241	1091,001	235,027	0,04118	241	2206,14	236,248	0,05697	241
240.8	579.313	237.111	0.0664	240.8	772.775	235.263	0.04255	240.8	2168.5	235.784	0.04929	240.8	1720.21	235.464	0.04516	240.8	1005.68	235.714	0.04839	240.8	1325.38	238.812	0.08821	240.8	-1365.46	244.119	0.15543	240.8	-533.76	242.66	0.13859	240.8	-27.0096	238.155	0.07607		240,8	1613,181	236,015	0,05228	240,8	1084,141	235,186	0,04156	240,8	2199,14	236,403	0,05728	240,8
240.6	560.305	237.298	0.06725	240.6	768.752	235.429	0.04315	240.6	2161.21	235.958	0.04999	240.6	1692.95	235.633	0.04579	240.6	1012.92	235.891	0.04913	240.6	1298.57	239.03	0.08944	240.6	-1440.36	244.373	0.15707	240.6	-437.3	242.837	0.13927	240.6	-19.9741	238.321	0.07677		240,6	1567,821	236,163	0,05263	240,6	1063,491	235,338	0,04197	240,6	2184,74	236,559	0,05773	240,6
240.4	547.986	237.459	0.06808	240.4	768.53	235.577	0.04383	240.4	2144.74	236.111	0.05073	240.4	1661.6	235.796	0.04666	240.4	1016	236.038	0.04978	240.4	1275.11	239.216	0.09057	240.4	-1506.13	244.591	0.15856	240.4	-341.06	243.006	0.14007	240.4	-20.3464	238.469	0.07727		240,4	1508,251	236,284	0,05295	240,4	1040,691	235,479	0,04256	240,4	2167,39	236,703	0,05836	240,4
240.2	538.401	237.632	0.06861	240.2	769.489	235.744	0.04429	240.2	2114.34	236.26	0.05096	240.2	1615.37	235.968	0.04718	240.2	1022.11	236.203	0.05021	240.2	1244.46	239.457	0.09196	240.2	-1569.8	244.838	0.15996	240.2	-242.17	243.204	0.14125	240.2	-22.1043	238.648	0.07802		240,2	1466,981	236,428	0,05312	240,2	1019,161	235,619	0,04267	240,2	2142,79	236,872	0,05884	240,2
240	536.522	237.835	0.06937	240	775.94	235.948	0.04509	240	2098.35	236.441	0.05144	240	1571.65	236.17	0.04795	240	1049.33	236.418	0.05115	240	1221.3	239.704	0.09327	240	-1627.62	245.143	0.16193	240	-140.91	243.418	0.14239	240	-21.9753	238.838	0.07879		240	1432,201	236,59	0,05336	240	1007,351	235,767	0,04275	240	2132,41	237,065	0,05948	240
239.8	540.86	238.04	0.07021	239.8	780.087	236.154	0.04596	239.8	2062.02	236.623	0.05201	239.8	1522.15	236.384	0.04892	239.8	1073.78	236.629	0.05208	239.8	1182.77	239.972	0.0949	239.8	-1688.45	245.456	0.16406	239.8	-46.39	243.653	0.14352	239.8	-27.8177	239.048	0.0795		239,8	1369,741	236,777	0,05399	239,8	994,141	235,934	0,04312	239,8	2118,36	237,274	0,06038	239,8
239.6	551.912	238.251	0.07118	239.6	790.416	236.355	0.04681	239.6	2024.46	236.829	0.05292	239.6	1481.61	236.584	0.04977	239.6	1109.95	236.848	0.05316	239.6	1142.39	240.22	0.09631	239.6	-1736.76	245.735	0.16581	239.6	51.21	243.85	0.1445	239.6	-36.2336	239.25	0.0804		239,6	1339,621	236,928	0,0542	239,6	1000,821	236,078	0,04324	239,6	2113,06	237,455	0,06097	239,6
239.4	566.418	238.46	0.07225	239.4	800.787	236.548	0.04771	239.4	2016.28	237.016	0.05373	239.4	1461.82	236.773	0.0506	239.4	1149.42	237.064	0.05434	239.4	1116.9	240.466	0.09784	239.4	-1774.72	246.025	0.16782	239.4	163.44	244.077	0.14569	239.4	-41.5575	239.448	0.08098		239,4	1346,071	237,099	0,05479	239,4	1007,801	236,242	0,04375	239,4	2111,93	237,639	0,06173	239,4
239.2	578.043	238.682	0.07329	239.2	803.309	236.757	0.04859	239.2	2002.25	237.234	0.05472	239.2	1443.03	236.967	0.0513	239.2	1186.03	237.279	0.0553	239.2	1080.38	240.708	0.0991	239.2	-1813.97	246.31	0.16958	239.2	281.14	244.27	0.14616	239.2	-42.304	239.649	0.08175		239,2	1340,551	237,257	0,05501	239,2	1000,111	236,401	0,044	239,2	2108,38	237,813	0,06216	239,2
239	591.938	238.934	0.07457	239	813.552	236.984	0.04957	239	1996.7	237.487	0.05604	239	1419.79	237.215	0.05254	239	1211.02	237.524	0.05651	239	1042.71	240.998	0.10084	239	-1849.14	246.648	0.17185	239	402.698	244.536	0.14726	239	-48.1552	239.888	0.08248		239	1322,281	237,465	0,05575	239	995,121	236,586	0,04444	239	2099,49	238,013	0,06278	239
238.8	609.411	239.143	0.07521	238.8	825.682	237.205	0.05038	238.8	1995.91	237.724	0.05703	238.8	1415.73	237.428	0.05324	238.8	1234.76	237.742	0.05727	238.8	1003.21	241.267	0.10223	238.8	-1878.68	246.958	0.17366	238.8	538.672	244.737	0.14776	238.8	-53.3919	240.101	0.08322		238,8	1315,091	237,655	0,05615	238,8	1000,501	236,747	0,04448	238,8	2086,33	238,204	0,06319	238,8
238.6	619.869	239.393	0.07649	238.6	836.619	237.434	0.0514	238.6	1994.37	237.976	0.05837	238.6	1431.74	237.659	0.05429	238.6	1256.47	237.976	0.05836	238.6	961.17	241.518	0.10349	238.6	-1907.25	247.267	0.17559	238.6	683.453	244.96	0.14838	238.6	-54.3524	240.332	0.08415		238,6	1314,181	237,85	0,05675	238,6	1007,421	236,94	0,04506	238,6	2083,75	238,395	0,06372	238,6
238.4	635.174	239.622	0.07736	238.4	858.738	237.656	0.05221	238.4	2006.14	238.235	0.05964	238.4	1456.87	237.874	0.05502	238.4	1271.59	238.198	0.05917	238.4	913.13	241.773	0.10468	238.4	-1930.57	247.581	0.17746	238.4	824.508	245.195	0.14909	238.4	-55.6598	240.575	0.08533		238,4	1328,141	238,052	0,0573	238,4	1015,481	237,132	0,04548	238,4	2079,13	238,592	0,06421	238,4
238.2	634.309	239.826	0.0782	238.2	866.765	237.846	0.0529	238.2	2014.58	238.467	0.06085	238.2	1473.1	238.071	0.05577	238.2	1272.97	238.406	0.06007	238.2	857.5	242.005	0.10586	238.2	-1960.61	247.851	0.17904	238.2	979.812	245.4	0.14983	238.2	-56.927	240.776	0.08635		238,2	1327,191	238,217	0,05765	238,2	1012,321	237,29	0,04576	238,2	2053,89	238,753	0,06451	238,2
238	633.976	240.051	0.07914	238	867.522	238.064	0.05378	238	2023.31	238.72	0.06217	238	1491.84	238.291	0.05668	238	1266.66	238.638	0.06112	238	802.07	242.245	0.10697	238	-1984.71	248.153	0.18087	238	1125.3	245.63	0.1505	238	-55.196	241	0.08731		238	1311,971	238,406	0,05815	238	1001,201	237,477	0,04624	238	2023,44	238,936	0,06494	238
237.8	631.855	240.286	0.08009	237.8	858.016	238.301	0.05476	237.8	2015.07	238.969	0.0633	237.8	1497.22	238.508	0.0574	237.8	1236.12	238.848	0.06175	237.8	738.11	242.508	0.10824	237.8	-2009.22	248.464	0.18266	237.8	1272.91	245.865	0.15131	237.8	-49.4271	241.232	0.08822		237,8	1286,391	238,597	0,05854	237,8	974,491	237,672	0,04669	237,8	1982,08	239,123	0,06527	237,8
237.6	630.592	240.493	0.08089	237.6	859.553	238.502	0.0555	237.6	2034.72	239.183	0.0642	237.6	1506.26	238.717	0.05825	237.6	1213.02	239.041	0.06239	237.6	679.3	242.745	0.10939	237.6	-2021.35	248.74	0.18424	237.6	1421.96	246.059	0.15188	237.6	-48.241	241.425	0.08894		237,6	1281,371	238,761	0,05881	237,6	950,881	237,827	0,04685	237,6	1931,92	239,306	0,06577	237,6
237.4	623.823	240.698	0.08167	237.4	850.561	238.708	0.05631	237.4	2034.42	239.394	0.06507	237.4	1507.36	238.913	0.05893	237.4	1176.82	239.238	0.06308	237.4	615.27	242.962	0.11031	237.4	-2032.22	249.013	0.1858	237.4	1578.9	246.256	0.15267	237.4	-44.3942	241.626	0.08984		237,4	1254,381	238,923	0,05906	237,4	915,831	237,996	0,04719	237,4	1872,97	239,482	0,06619	237,4
237.2	608.502	240.934	0.08264	237.2	831.338	238.929	0.05711	237.2	2001.95	239.634	0.0661	237.2	1486.29	239.154	0.05998	237.2	1132.06	239.461	0.0639	237.2	537.24	243.229	0.11164	237.2	-2055.94	249.319	0.18755	237.2	1718.29	246.473	0.15333	237.2	-39.8679	241.854	0.09073		237,2	1197,911	239,097	0,05925	237,2	862,281	238,187	0,04761	237,2	1806,87	239,678	0,06666	237,2
237	578.204	241.143	0.08356	237	801.436	239.151	0.05822	237	1950.59	239.841	0.06701	237	1433.3	239.373	0.06104	237	1074.34	239.67	0.06483	237	446.99	243.445	0.11263	237	-2084.41	249.589	0.18915	237	1850.92	246.667	0.15416	237	-39.9994	242.068	0.09165		237	1105,711	239,259	0,05959	237	792,071	238,332	0,04775	237	1692,57	239,854	0,06718	237
236.8	538.038	241.384	0.08459	236.8	753.39	239.402	0.05938	236.8	1888.51	240.08	0.06802	236.8	1373.93	239.608	0.06201	236.8	1011.07	239.9	0.06573	236.8	360.8	243.709	0.11393	236.8	-2101.57	249.904	0.19099	236.8	1975.19	246.874	0.15477	236.8	-34.1391	242.299	0.09269		236,8	1022,041	239,436	0,05982	236,8	704,871	238,507	0,04795	236,8	1569,35	240,048	0,06762	236,8
236.6	493.59	241.607	0.08563	236.6	702.699	239.639	0.06062	236.6	1813.12	240.297	0.069	236.6	1305.66	239.827	0.06302	236.6	947.649	240.112	0.06666	236.6	278.29	243.963	0.11534	236.6	-2107.13	250.171	0.1925	236.6	2073.51	247.065	0.15546	236.6	-26.8697	242.48	0.09321		236,6	930,681	239,587	0,05997	236,6	615,431	238,668	0,04824	236,6	1445,56	240,212	0,06793	236,6
236.4	453.058	241.87	0.08702	236.4	652.287	239.912	0.06217	236.4	1744.5	240.54	0.07015	236.4	1240.1	240.065	0.06411	236.4	890.319	240.374	0.06804	236.4	196.4	244.231	0.11675	236.4	-2104.14	250.486	0.19443	236.4	2177.58	247.271	0.15613	236.4	-23.6612	242.717	0.09421		236,4	868,001	239,77	0,06035	236,4	536,654	238,857	0,0487	236,4	1305,1	240,409	0,06849	236,4
236.2	401.013	242.099	0.08824	236.2	584.396	240.133	0.0633	236.2	1654.89	240.75	0.07115	236.2	1153.71	240.286	0.06526	236.2	814.419	240.586	0.06907	236.2	119.75	244.483	0.11825	236.2	-2101.41	250.753	0.19603	236.2	2277.6	247.473	0.15715	236.2	-25.5609	242.936	0.09537		236,2	770,801	239,931	0,06073	236,2	451,716	239,021	0,04912	236,2	1154,11	240,571	0,06887	236,2
236	344.873	242.368	0.08972	236	521.848	240.395	0.06472	236	1563.12	241.011	0.07254	236	1062.31	240.556	0.06677	236	747.599	240.857	0.07059	236	31.58	244.755	0.11973	236	-2091.67	251.055	0.19782	236	2368	247.682	0.15796	236	-23.2573	243.195	0.09678		236	683,611	240,128	0,06132	236	369,196	239,213	0,04966	236	993,25	240,77	0,06948	236
235.8	278.942	242.635	0.09115	235.8	461.534	240.668	0.06626	235.8	1463.95	241.298	0.07424	235.8	952.802	240.817	0.06814	235.8	675.737	241.133	0.07216	235.8	-50.62	245.019	0.12111	235.8	-2085.42	251.375	0.19981	235.8	2458.2	247.904	0.15872	235.8	-18.1593	243.463	0.09822		235,8	575,571	240,324	0,06189	235,8	282,313	239,434	0,05054	235,8	809,96	240,976	0,07016	235,8
235.6	207.562	242.926	0.093	235.6	402.705	240.949	0.068	235.6	1362.45	241.599	0.07624	235.6	841.842	241.094	0.06984	235.6	612.436	241.41	0.07385	235.6	-136.394	245.307	0.12289	235.6	-2073.47	251.681	0.20174	235.6	2539.63	248.14	0.15961	235.6	-14.4743	243.729	0.09966		235,6	460,367	240,534	0,06274	235,6	204,443	239,635	0,05129	235,6	620,41	241,17	0,0708	235,6
235.4	143.584	243.275	0.09505	235.4	347.884	241.283	0.06989	235.4	1273.6	241.926	0.07803	235.4	753.862	241.415	0.07156	235.4	550.784	241.746	0.07575	235.4	-206.373	245.657	0.12491	235.4	-2052.38	252.038	0.20374	235.4	2609.37	248.397	0.16052	235.4	-6.56137	244.047	0.10146		235,4	370,805	240,792	0,06366	235,4	137,128	239,878	0,05203	235,4	481,56	241,405	0,07143	235,4
235.2	84.027	243.587	0.09692	235.2	293.811	241.593	0.07176	235.2	1182.54	242.239	0.07993	235.2	666.172	241.718	0.07334	235.2	486.741	242.051	0.07755	235.2	-273.585	245.968	0.12674	235.2	-2036.55	252.35	0.20552	235.2	2675.06	248.653	0.16145	235.2	2.46287	244.336	0.10303		235,2	269,716	241,017	0,06446	235,2	69,732	240,108	0,05291	235,2	327,9	241,613	0,07202	235,2
235	31.585	243.91	0.09886	235	249.964	241.9	0.07353	235	1118.23	242.559	0.08185	235	585.992	242.016	0.075	235	430.235	242.354	0.07927	235	-335.048	246.264	0.12831	235	-2015.6	252.669	0.20729	235	2737.18	248.892	0.16227	235	6.78217	244.663	0.10505		235	182,212	241,23	0,06505	235	24,273	240,332	0,05364	235	176,72	241,828	0,07262	235
234.8	-19.384	244.249	0.10084	234.8	212.511	242.221	0.07531	234.8	1047.57	242.898	0.08386	234.8	508.932	242.339	0.0768	234.8	370.484	242.664	0.0809	234.8	-396.1	246.581	0.13	234.8	-1991.81	252.979	0.2088	234.8	2787.64	249.145	0.16322	234.8	10.4854	245.02	0.10716		234,8	100,696	241,461	0,0657	234,8	-16,706	240,553	0,05418	234,8	57,36	242,053	0,07319	234,8
234.6	-76.089	244.602	0.10278	234.6	181.173	242.555	0.07704	234.6	961.46	243.25	0.0858	234.6	434.76	242.687	0.07871	234.6	317.392	242.996	0.08261	234.6	-468.34	246.908	0.13157	234.6	-1987.64	253.32	0.21046	234.6	2836.46	249.382	0.16388	234.6	19.4928	245.369	0.10928		234,6	-29,016	241,704	0,06628	234,6	-51,786	240,78	0,05457	234,6	-71,07	242,282	0,0736	234,6
234.4	-130.781	244.903	0.10461	234.4	151.875	242.86	0.07895	234.4	873.66	243.556	0.08771	234.4	355.084	242.985	0.08052	234.4	258.87	243.289	0.08435	234.4	-544.749	247.21	0.13339	234.4	-1986.86	253.611	0.21206	234.4	2879.54	249.605	0.16453	234.4	28.7568	245.681	0.11116		234,4	-149,929	241,899	0,06681	234,4	-100,094	240,976	0,05513	234,4	-210,043	242,481	0,07417	234,4
234.2	-181.858	245.315	0.10689	234.2	115.742	243.277	0.08132	234.2	765.96	243.949	0.08978	234.2	270.528	243.4	0.08288	234.2	189.742	243.658	0.08612	234.2	-616.755	247.59	0.13523	234.2	-1987.05	253.982	0.2137	234.2	2897.22	249.91	0.16568	234.2	37.0985	246.097	0.1138		234,2	-284,2389	242,158	0,06722	234,2	-158,414	241,202	0,05511	234,2	-337,277	242,727	0,07439	234,2
234	-232.11	245.679	0.10902	234	87.3274	243.651	0.08361	234	660.1	244.308	0.09186	234	192.605	243.749	0.08485	234	132.676	244.018	0.08822	234	-700.645	247.954	0.13732	234	-1990.97	254.328	0.21548	234	2899.9	250.184	0.16691	234	46.5362	246.482	0.11639		234	-389,2222	242,389	0,06771	234	-220,953	241,439	0,0557	234	-465,267	242,955	0,07485	234
233.8	-278.462	246.062	0.11135	233.8	56.8324	244.047	0.08612	233.8	552.03	244.701	0.09433	233.8	113.226	244.114	0.08697	233.8	78.371	244.378	0.09028	233.8	-778.225	248.3	0.13915	233.8	-1997.42	254.678	0.21726	233.8	2890.98	250.471	0.16823	233.8	57.8591	246.867	0.11881		233,8	-518,415	242,629	0,06828	233,8	-281,044	241,687	0,05637	233,8	-578,471	243,186	0,0753	233,8
233.6	-335.05	246.403	0.11352	233.6	12.7289	244.393	0.0884	233.6	416.49	245.054	0.09667	233.6	20.567	244.448	0.08908	233.6	15.69	244.696	0.0922	233.6	-880.158	248.597	0.14074	233.6	-2014.45	254.994	0.21902	233.6	2857.48	250.695	0.16902	233.6	68.7813	247.211	0.12109		233,6	-659,436	242,836	0,06881	233,6	-341,122	241,887	0,05683	233,6	-708,023	243,387	0,07575	233,6
233.4	-386.053	246.75	0.11556	233.4	-28.0741	244.732	0.09038	233.4	286.338	245.396	0.09868	233.4	-65.642	244.795	0.09115	233.4	-50.875	245.026	0.09405	233.4	-971.121	248.908	0.14232	233.4	-2026.19	255.296	0.22039	233.4	2816.13	250.941	0.17025	233.4	77.3747	247.555	0.12333		233,4	-796,646	243,054	0,06929	233,4	-414,2608	242,101	0,05726	233,4	-811,823	243,599	0,07615	233,4
233.2	-438.076	247.202	0.11876	233.2	-73.5267	245.195	0.09374	233.2	129.861	245.883	0.10234	233.2	-176.699	245.247	0.09439	233.2	-125.851	245.473	0.09721	233.2	-1070.17	249.331	0.14511	233.2	-2053.06	255.709	0.22296	233.2	2769.04	251.276	0.17203	233.2	91.2051	247.998	0.1264		233,2	-966,117	243,353	0,07063	233,2	-502,9631	242,383	0,0584	233,2	-952,13	243,871	0,07715	233,2
233	-489.521	247.67	0.1221	233	-112.534	245.688	0.09743	233	-7.646	246.383	0.1061	233	-276.705	245.714	0.09777	233	-193.428	245.925	0.1004	233	-1165.81	249.767	0.14803	233	-2078.57	256.13	0.22558	233	2708.07	251.609	0.17356	233	105.64	248.451	0.12937		233	-1100,93	243,658	0,072	233	-593,016	242,667	0,05952	233	-1084,7239	244,142	0,07809	233
232.8	-536.627	248.167	0.12565	232.8	-153.578	246.192	0.10111	232.8	-137.717	246.9	0.10992	232.8	-369.121	246.218	0.10143	232.8	-256.079	246.395	0.10363	232.8	-1249.77	250.197	0.1507	232.8	-2101.82	256.548	0.22801	232.8	2636.31	251.961	0.1752	232.8	117.44	248.943	0.13288		232,8	-1236,072	243,968	0,07328	232,8	-680,436	242,95	0,06047	232,8	-1207,1228	244,423	0,07899	232,8
232.6	-577.631	248.795	0.13003	232.6	-189.651	246.837	0.10575	232.6	-264.526	247.567	0.11483	232.6	-443.168	246.852	0.10595	232.6	-308.177	247.01	0.10791	232.6	-1320.17	250.755	0.15417	232.6	-2124.5	257.109	0.23138	232.6	2564.09	252.381	0.17714	232.6	128.683	249.567	0.13715		232,6	-1365,499	244,368	0,07491	232,6	-741,76	243,328	0,06185	232,6	-1316,086	244,776	0,08003	232,6
232.4	-618.547	249.351	0.134	232.4	-231.056	247.414	0.11003	232.4	-399.373	248.152	0.11918	232.4	-526.555	247.424	0.11016	232.4	-373.11	247.547	0.11168	232.4	-1389.3	251.21	0.15687	232.4	-2148.2	257.573	0.23406	232.4	2490.13	252.753	0.17878	232.4	137.44	250.098	0.14088		232,4	-1489,919	244,701	0,0762	232,4	-806,369	243,635	0,06281	232,4	-1436,795	245,076	0,08089	232,4
232.2	-652.236	249.783	0.13707	232.2	-265.873	247.874	0.11348	232.2	-525.376	248.61	0.12259	232.2	-600.205	247.857	0.11328	232.2	-430.724	247.975	0.11473	232.2	-1444.33	251.597	0.15934	232.2	-2174.04	257.912	0.23586	232.2	2417.13	253.031	0.18008	232.2	145.707	250.515	0.14406		232,2	-1610,349	244,955	0,07713	232,2	-856,998	243,873	0,06355	232,2	-1543,33	245,316	0,08164	232,2
232	-688.939	250.164	0.13994	232	-299.307	248.262	0.11647	232	-644.479	248.998	0.12558	232	-677.747	248.235	0.11614	232	-487.3	248.34	0.11745	232	-1494.34	251.926	0.16155	232	-2210.06	258.207	0.23759	232	2359.24	253.26	0.18107	232	160.221	250.886	0.14692		232	-1736,819	245,175	0,07806	232	-917,173	244,084	0,0644	232	-1668,049	245,516	0,08233	232
231.8	-716.371	250.615	0.14347	231.8	-320.987	248.73	0.12025	231.8	-726.35	249.488	0.12962	231.8	-738.059	248.685	0.1197	231.8	-528.805	248.772	0.12078	231.8	-1519.84	252.327	0.16444	231.8	-2240.22	258.564	0.23985	231.8	2310.16	253.547	0.18227	231.8	172.472	251.333	0.15029		231,8	-1856,829	245,414	0,07904	231,8	-972,871	244,316	0,06529	231,8	-1762,946	245,741	0,08312	231,8
231.6	-746.577	251.006	0.14649	231.6	-343.283	249.145	0.12359	231.6	-819.881	249.887	0.13274	231.6	-791.585	249.072	0.1227	231.6	-569.995	249.15	0.12366	231.6	-1540.65	252.659	0.16672	231.6	-2279.61	258.869	0.24172	231.6	2247.69	253.78	0.18323	231.6	183.644	251.719	0.15335		231,6	-1978,959	245,633	0,07999	231,6	-1032,693	244,508	0,06592	231,6	-1864,929	245,933	0,08374	231,6
231.4	-755.237	251.397	0.14953	231.4	-353.122	249.558	0.12693	231.4	-873.006	250.296	0.13602	231.4	-825.564	249.462	0.12575	231.4	-588.889	249.535	0.12665	231.4	-1529.33	252.984	0.16892	231.4	-2312.04	259.165	0.2435	231.4	2207.5	254.007	0.18441	231.4	195	252.115	0.15671		231,4	-2056,569	245,828	0,08066	231,4	-1073,724	244,704	0,06662	231,4	-1920,955	246,115	0,08425	231,4
231.2	-772.049	251.792	0.15278	231.2	-363.631	249.97	0.13042	231.2	-922.46	250.712	0.13953	231.2	-867.944	249.853	0.12898	231.2	-601.809	249.911	0.12969	231.2	-1518.2	253.297	0.17114	231.2	-2356.16	259.463	0.24547	231.2	2165.95	254.246	0.18576	231.2	205.324	252.505	0.15995		231,2	-2131,789	246,026	0,08155	231,2	-1108,676	244,903	0,06751	231,2	-1992,892	246,295	0,0849	231,2
231	-788.573	252.319	0.15693	231	-371.952	250.528	0.13498	231	-949.135	251.286	0.14428	231	-883.8	250.371	0.13306	231	-596.284	250.419	0.13364	231	-1501.29	253.739	0.17423	231	-2403.49	259.862	0.24794	231	2123.51	254.556	0.1879	231	216.008	253.039	0.16459		231	-2174,929	246,312	0,08282	231	-1138,625	245,165	0,0685	231	-2065,937	246,542	0,08568	231
230.8	-798.215	252.855	0.16159	230.8	-372.952	251.103	0.14016	230.8	-950.092	251.878	0.14965	230.8	-898.904	250.909	0.13777	230.8	-590.255	250.928	0.13801	230.8	-1474.15	254.192	0.17784	230.8	-2447.68	260.242	0.25058	230.8	2066.57	254.858	0.18961	230.8	223.589	253.58	0.16944		230,8	-2210,259	246,576	0,08422	230,8	-1174,683	245,427	0,06989	230,8	-2115,501	246,775	0,0867	230,8
230.6	-801.179	253.416	0.16644	230.6	-368.715	251.678	0.14523	230.6	-928.429	252.452	0.15469	230.6	-895.013	251.455	0.1425	230.6	-578.223	251.456	0.14251	230.6	-1449.01	254.639	0.18129	230.6	-2485.33	260.643	0.25338	230.6	2012.6	255.173	0.1917	230.6	232.505	254.139	0.17441		230,6	-2233,129	246,849	0,08565	230,6	-1209,124	245,68	0,07108	230,6	-2138,775	246,998	0,0875	230,6
230.4	-809.919	253.989	0.17137	230.4	-365.972	252.25	0.15019	230.4	-895.234	253.053	0.15997	230.4	-877.617	252.01	0.14725	230.4	-574.18	251.991	0.14702	230.4	-1425.57	255.078	0.18457	230.4	-2521.71	261.057	0.25624	230.4	1946.71	255.497	0.194	230.4	239.287	254.721	0.17973		230,4	-2239,509	247,119	0,08696	230,4	-1261,152	245,942	0,07231	230,4	-2166,189	247,232	0,08836	230,4
230.2	-809.784	254.593	0.17661	230.2	-354.045	252.855	0.15547	230.2	-858.548	253.681	0.16554	230.2	-853.487	252.594	0.1523	230.2	-568.479	252.555	0.15181	230.2	-1398.13	255.563	0.18835	230.2	-2559.58	261.507	0.2595	230.2	1866.1	255.849	0.19631	230.2	245.034	255.321	0.18498		230,2	-2222,069	247,409	0,08848	230,2	-1295,511	246,205	0,0735	230,2	-2184,78	247,477	0,08933	230,2
230	-810.324	255.294	0.18283	230	-344.437	253.594	0.16221	230	-813.744	254.402	0.17203	230	-826.562	253.288	0.15848	230	-562.835	253.217	0.15762	230	-1377.94	256.113	0.19273	230	-2599.96	262.03	0.26343	230	1797.64	256.253	0.19885	230	246.653	256.017	0.19119		230	-2200,469	247,753	0,09048	230	-1332,948	246,537	0,07537	230	-2211,75	247,768	0,09066	230
229.8	-816.222	255.937	0.18827	229.8	-338.285	254.259	0.16796	229.8	-768.626	255.05	0.17755	229.8	-788.327	253.933	0.164	229.8	-558.454	253.819	0.16262	229.8	-1375.13	256.635	0.19668	229.8	-2642.52	262.508	0.26676	229.8	1720.94	256.642	0.20131	229.8	247.423	256.664	0.1967		229,8	-2180,459	248,075	0,09214	229,8	-1375,492	246,82	0,07656	229,8	-2241,21	248,036	0,09165	229,8
229.6	-820.07	256.711	0.19485	229.6	-323.238	255.068	0.17501	229.6	-730.023	255.835	0.18429	229.6	-742.991	254.688	0.17041	229.6	-550.54	254.544	0.16866	229.6	-1378.47	257.254	0.20138	229.6	-2687.31	263.091	0.27088	229.6	1638.95	257.087	0.20406	229.6	249.713	257.422	0.20307		229,6	-2161,059	248,48	0,09439	229,6	-1395,888	247,177	0,07824	229,6	-2265,46	248,358	0,09288	229,6
229.4	-817.947	257.425	0.20097	229.4	-301.241	255.791	0.18129	229.4	-680.138	256.56	0.19057	229.4	-676.238	255.394	0.17649	229.4	-543.019	255.206	0.17422	229.4	-1375.44	257.828	0.20581	229.4	-2712.85	263.608	0.27452	229.4	1575.59	257.503	0.20627	229.4	257.493	258.118	0.20878		229,4	-2111,429	248,821	0,09615	229,4	-1406,279	247,508	0,0799	229,4	-2266,17	248,663	0,09419	229,4
229.2	-830.28	258.162	0.20715	229.2	-281.411	256.534	0.18759	229.2	-635.118	257.288	0.19666	229.2	-604.942	256.108	0.18246	229.2	-551.926	255.887	0.17979	229.2	-1387.16	258.415	0.21018	229.2	-2745.2	264.132	0.27802	229.2	1506.06	257.929	0.20866	229.2	262.599	258.825	0.21429		229,2	-2082,539	249,204	0,09822	229,2	-1415,662	247,831	0,08124	229,2	-2297,64	248,979	0,09544	229,2
229	-831.93	258.996	0.21414	229	-249.904	257.385	0.19484	229	-603.869	258.151	0.20403	229	-531.034	256.912	0.18914	229	-558.947	256.659	0.1861	229	-1398.23	259.083	0.21518	229	-2772.39	264.75	0.28228	229	1451.61	258.407	0.21115	229	264.893	259.643	0.22107		229	-2033,939	249,62	0,10035	229	-1412,138	248,195	0,08275	229	-2325,65	249,351	0,09704	229
228.8	-836.658	259.735	0.22024	228.8	-226.258	258.152	0.20131	228.8	-590.521	258.93	0.21062	228.8	-471.473	257.654	0.19534	228.8	-585.099	257.362	0.19184	228.8	-1422.34	259.691	0.21971	228.8	-2801.85	265.279	0.28577	228.8	1399.27	258.84	0.21348	228.8	267.285	260.378	0.22695		228,8	-1984,679	250,007	0,10239	228,8	-1409,996	248,531	0,08418	228,8	-2382,55	249,675	0,09831	228,8
228.6	-839.741	260.385	0.22569	228.6	-205.237	258.826	0.20709	228.6	-584.605	259.609	0.21645	228.6	-421.461	258.31	0.20093	228.6	-591.402	257.967	0.19682	228.6	-1456.72	260.206	0.22356	228.6	-2834.02	265.74	0.28888	228.6	1367.19	259.215	0.21571	228.6	272.007	261.043	0.23258		228,6	-1961,459	250,32	0,10396	228,6	-1380,293	248,819	0,08546	228,6	-2449,01	249,954	0,09946	228,6
228.4	-844.324	261.139	0.23176	228.4	-182.809	259.594	0.21338	228.4	-596.796	260.413	0.22313	228.4	-384.306	259.057	0.20696	228.4	-612.207	258.666	0.20229	228.4	-1497.05	260.795	0.22767	228.4	-2865.49	266.265	0.29213	228.4	1348.35	259.645	0.21817	228.4	283.601	261.804	0.23883		228,4	-1919,819	250,687	0,10557	228,4	-1357,72	249,159	0,08676	228,4	-2532,26	250,291	0,10071	228,4
228.2	-840.289	261.897	0.23795	228.2	-156.906	260.367	0.2198	228.2	-619.697	261.206	0.22977	228.2	-358.073	259.813	0.21319	228.2	-630.803	259.359	0.20778	228.2	-1533.55	261.389	0.23193	228.2	-2907.97	266.782	0.29536	228.2	1346.18	260.061	0.22065	228.2	296.8	262.57	0.24528		228,2	-1885,189	251,041	0,10713	228,2	-1325,398	249,502	0,08821	228,2	-2619,28	250,607	0,1018	228,2
228	-828.835	262.56	0.24347	228	-133.863	261.03	0.22535	228	-626.188	261.907	0.23574	228	-320.265	260.465	0.21863	228	-635.028	259.975	0.2128	228	-1558.44	261.909	0.23578	228	-2937.74	267.235	0.29831	228	1355.55	260.436	0.2228	228	314.684	263.241	0.25117		228	-1815,949	251,341	0,10848	228	-1298,506	249,792	0,08945	228	-2707,37	250,899	0,10306	228
227.8	-827.458	263.314	0.24978	227.8	-116.26	261.802	0.23191	227.8	-644.644	262.715	0.2427	227.8	-315.458	261.222	0.22503	227.8	-663.431	260.662	0.21838	227.8	-1587.68	262.51	0.24029	227.8	-2981.3	267.758	0.30181	227.8	1370.65	260.858	0.22533	227.8	329.148	263.988	0.25761		227,8	-1786,099	251,706	0,11036	227,8	-1290,67	250,119	0,09088	227,8	-2805,57	251,223	0,10443	227,8
227.6	-808.725	264.061	0.25616	227.6	-90.78	262.578	0.23868	227.6	-655.566	263.494	0.24948	227.6	-312.798	261.97	0.23148	227.6	-676.063	261.371	0.22438	227.6	-1605.78	263.087	0.24468	227.6	-3017.45	268.281	0.30546	227.6	1387.65	261.278	0.22776	227.6	346.725	264.748	0.26437		227,6	-1761,689	252,054	0,11219	227,6	-1252,565	250,444	0,09246	227,6	-2864,25	251,527	0,10574	227,6
227.4	-794.246	264.81	0.26258	227.4	-82.6528	263.362	0.24555	227.4	-665.589	264.29	0.25648	227.4	-317.839	262.742	0.23824	227.4	-700.442	262.063	0.23021	227.4	-1626.27	263.68	0.2493	227.4	-3068.71	268.782	0.3089	227.4	1415.62	261.672	0.2301	227.4	377.24	265.498	0.27083		227,4	-1741,639	252,41	0,11416	227,4	-1237,556	250,773	0,09412	227,4	-2949,53	251,822	0,10699	227,4
227.2	-771.286	265.54	0.26877	227.2	-74.0103	264.133	0.25226	227.2	-675.323	265.058	0.26312	227.2	-328.287	263.482	0.2446	227.2	-718.506	262.776	0.23627	227.2	-1635.94	264.264	0.25379	227.2	-3138.12	269.318	0.31274	227.2	1443.85	262.078	0.23263	227.2	409.646	266.242	0.27743		227,2	-1732,309	252,745	0,11589	227,2	-1224,819	251,096	0,09572	227,2	-3035,81	252,113	0,10816	227,2
227	-738.944	266.366	0.27584	227	-69.6949	265.004	0.25991	227	-680.328	265.923	0.27067	227	-327.86	264.308	0.25173	227	-736.802	263.549	0.2428	227	-1643.69	264.918	0.25889	227	-3218.09	269.879	0.31665	227	1476.15	262.53	0.23538	227	448.007	267.071	0.28451		227	-1718,189	253,156	0,11831	227	-1234,37	251,451	0,09748	227	-3115,07	252,455	0,10976	227
226.8	-706.155	267.084	0.28194	226.8	-77.5902	265.764	0.26653	226.8	-677.577	266.669	0.2771	226.8	-322.39	265.045	0.25811	226.8	-751.99	264.235	0.2486	226.8	-1654.18	265.5	0.26345	226.8	-3312.13	270.367	0.32	226.8	1495.59	262.929	0.23782	226.8	488.735	267.791	0.29057		226,8	-1724,839	253,51	0,12035	226,8	-1248,768	251,777	0,09921	226,8	-3199,7	252,742	0,11099	226,8
226.6	-678.007	267.807	0.28816	226.6	-81.4563	266.524	0.27321	226.6	-668.329	267.419	0.28364	226.6	-308.145	265.76	0.26429	226.6	-766.729	264.918	0.25443	226.6	-1664.97	266.073	0.26794	226.6	-3407.61	270.881	0.32372	226.6	1517.79	263.308	0.24008	226.6	534.177	268.502	0.29636		226,6	-1758,559	253,873	0,12255	226,6	-1271,591	252,091	0,10085	226,6	-3273,01	253,021	0,11219	226,6
226.4	-664.048	268.527	0.29428	226.4	-84.9878	267.265	0.27961	226.4	-678.743	268.172	0.29016	226.4	-266.7	266.464	0.27027	226.4	-800.118	265.606	0.26024	226.4	-1681.65	266.624	0.27214	226.4	-3516.64	271.355	0.32694	226.4	1536.27	263.7	0.24215	226.4	571.89	269.197	0.30192		226,4	-1808,399	254,219	0,12452	226,4	-1306,147	252,416	0,10257	226,4	-3336,97	253,312	0,1135	226,4
226.2	-657.71	269.242	0.29998	226.2	-92.5395	268.015	0.28576	226.2	-689.501	268.9	0.29602	226.2	-230.014	267.168	0.2759	226.2	-823.055	266.301	0.26579	226.2	-1695.46	267.205	0.27633	226.2	-3635.23	271.853	0.33008	226.2	1551.04	264.1	0.24423	226.2	615.254	269.905	0.30754		226,2	-1886,599	254,561	0,12609	226,2	-1349,33	252,726	0,10378	226,2	-3419,69	253,592	0,11432	226,2
226	-646.761	270.029	0.30632	226	-90.1277	268.831	0.29246	226	-686.643	269.719	0.30274	226	-174.053	267.959	0.28234	226	-836.089	267.036	0.27161	226	-1702.03	267.849	0.28107	226	-3743.32	272.406	0.33367	226	1564.56	264.525	0.24661	226	654.483	270.68	0.31339		226	-1935,739	254,95	0,12804	226	-1390,647	253,1	0,10558	226	-3463,03	253,918	0,11552	226
225.8	-636.928	270.808	0.31226	225.8	-73.0387	269.637	0.29875	225.8	-666.172	270.497	0.30867	225.8	-128.547	268.72	0.28812	225.8	-837.069	267.786	0.27728	225.8	-1714.03	268.478	0.28532	225.8	-3848.39	272.951	0.33686	225.8	1582.84	264.981	0.24921	225.8	688.29	271.446	0.31927		225,8	-1995,029	255,321	0,12948	225,8	-1427,774	253,468	0,10701	225,8	-3477,11	254,251	0,11652	225,8
225.6	-621.234	271.575	0.31819	225.6	-55.5149	270.436	0.30509	225.6	-612.494	271.321	0.31528	225.6	-40.539	269.486	0.29412	225.6	-803.524	268.499	0.28268	225.6	-1725.12	269.083	0.28945	225.6	-3938.61	273.469	0.33989	225.6	1586.52	265.428	0.25145	225.6	716.054	272.201	0.32493		225,6	-2004,249	255,703	0,13121	225,6	-1447,708	253,844	0,10869	225,6	-3465,31	254,579	0,11762	225,6
225.4	-609.711	272.338	0.32391	225.4	-28.7388	271.218	0.31105	225.4	-543.087	272.104	0.32123	225.4	42.767	270.267	0.30009	225.4	-769.217	269.213	0.2879	225.4	-1740.95	269.695	0.29348	225.4	-4030.2	274.027	0.34322	225.4	1591	265.872	0.2537	225.4	742.641	272.95	0.33044		225,4	-1984,099	256,082	0,13274	225,4	-1483,369	254,225	0,11027	225,4	-3457,38	254,926	0,11877	225,4
225.2	-605.018	273.014	0.329	225.2	8.0835	271.885	0.31606	225.2	-466.444	272.813	0.32669	225.2	129.996	270.894	0.30467	225.2	-731.626	269.834	0.29244	225.2	-1756.94	270.226	0.29697	225.2	-4111.58	274.512	0.34609	225.2	1595.36	266.268	0.25564	225.2	764.463	273.609	0.33533		225,2	-1976,259	256,419	0,13417	225,2	-1512,449	254,542	0,11147	225,2	-3442,15	255,227	0,11976	225,2
225	-612.579	273.672	0.33376	225	40.2574	272.56	0.32105	225	-385.146	273.49	0.33168	225	202.159	271.547	0.30942	225	-697.636	270.446	0.29675	225	-1792.08	270.759	0.30036	225	-4191.11	274.98	0.34867	225	1603.9	266.654	0.25756	225	782.063	274.257	0.34002		225	-1960,679	256,75	0,13539	225	-1537,149	254,856	0,11253	225	-3423,19	255,547	0,12088	225
224.8	-599.382	274.296	0.33827	224.8	78.2324	273.214	0.32591	224.8	-257.202	274.161	0.33673	224.8	249.534	272.186	0.31414	224.8	-645.663	271.032	0.30089	224.8	-1812.89	271.294	0.30389	224.8	-4238.41	275.455	0.35145	224.8	1617.69	267.024	0.25941	224.8	805.411	274.895	0.34473		224,8	-1903,769	257,092	0,13689	224,8	-1543,499	255,147	0,11343	224,8	-3372,49	255,837	0,12177	224,8
224.6	-591.6	274.837	0.34214	224.6	115.821	273.766	0.32994	224.6	-127.143	274.743	0.34108	224.6	295.048	272.72	0.31798	224.6	-580.786	271.549	0.30455	224.6	-1822.81	271.726	0.30658	224.6	-4280.55	275.854	0.3537	224.6	1632.49	267.326	0.26078	224.6	824.305	275.433	0.34868		224,6	-1836,789	257,366	0,13791	224,6	-1537,339	255,419	0,11444	224,6	-3302,39	256,098	0,12264	224,6
224.4	-569.373	275.432	0.34646	224.4	157.675	274.373	0.33442	224.4	16.219	275.374	0.3458	224.4	333.803	273.313	0.32232	224.4	-498.561	272.126	0.30872	224.4	-1820.13	272.211	0.3097	224.4	-4329.73	276.28	0.35608	224.4	1657.64	267.678	0.26235	224.4	835.064	276.043	0.35323		224,4	-1731,969	257,676	0,13918	224,4	-1511,679	255,712	0,11553	224,4	-3210,03	256,384	0,12365	224,4
224.2	-542.619	276.087	0.35116	224.2	194.157	275.061	0.33951	224.2	157.236	276.091	0.3512	224.2	365.925	273.974	0.32714	224.2	-425.802	272.737	0.31299	224.2	-1809.71	272.739	0.31301	224.2	-4365.93	276.773	0.35893	224.2	1673.75	268.07	0.26412	224.2	847.273	276.706	0.35805		224,2	-1593,549	258,045	0,14088	224,2	-1487,959	256,038	0,11673	224,2	-3119,87	256,715	0,12489	224,2
224	-516.887	276.666	0.3553	224	239.799	275.65	0.3438	224	286.552	276.682	0.35548	224	388.652	274.542	0.3312	224	-352.828	273.271	0.31669	224	-1793.86	273.221	0.31612	224	-4402.65	277.197	0.36131	224	1696.53	268.409	0.26568	224	859.896	277.292	0.36219		224	-1458,769	258,354	0,14217	224	-1433,841	256,324	0,11777	224	-3002,3	256,984	0,12572	224
223.8	-490.384	277.294	0.35979	223.8	274.749	276.285	0.34837	223.8	423.645	277.342	0.36032	223.8	388.897	275.145	0.33543	223.8	-278.496	273.869	0.3209	223.8	-1769.97	273.754	0.31958	223.8	-4439.03	277.675	0.36408	223.8	1730.87	268.77	0.26724	223.8	867.698	277.909	0.36668		223,8	-1338,239	258,697	0,14365	223,8	-1372,841	256,637	0,11892	223,8	-2904,12	257,279	0,12665	223,8
223.6	-464.497	277.84	0.36348	223.6	303.601	276.849	0.35228	223.6	541.75	277.907	0.36423	223.6	399.83	275.672	0.33895	223.6	-205.334	274.39	0.32437	223.6	-1733.59	274.214	0.32236	223.6	-4485.94	278.061	0.36596	223.6	1782.72	269.106	0.2687	223.6	867.597	278.449	0.37054		223,6	-1223,916	258,994	0,14473	223,6	-1294,224	256,909	0,11973	223,6	-2789,29	257,539	0,1273	223,6
223.4	-431.563	278.351	0.36686	223.4	337.844	277.391	0.35604	223.4	646.36	278.472	0.36823	223.4	381.535	276.199	0.34256	223.4	-138.763	274.904	0.32786	223.4	-1690.89	274.649	0.32495	223.4	-4538.48	278.463	0.36813	223.4	1830.03	269.442	0.27018	223.4	872.323	278.982	0.37421		223,4	-1117,631	259,284	0,14584	223,4	-1224,487	257,181	0,12063	223,4	-2685,55	257,796	0,12802	223,4
223.2	-409.55	278.808	0.36989	223.2	363.378	277.869	0.35932	223.2	701.98	278.949	0.37148	223.2	354.321	276.653	0.34559	223.2	-87.921	275.344	0.33074	223.2	-1648.85	275.044	0.32733	223.2	-4604.93	278.815	0.36998	223.2	1877.46	269.738	0.27147	223.2	870.25	279.445	0.3773		223,2	-1071,506	259,535	0,14671	223,2	-1170,889	257,421	0,1214	223,2	-2614,58	258,03	0,12871	223,2
223	-368.403	279.252	0.37261	223	394.817	278.333	0.36228	223	747.93	279.407	0.37436	223	345.916	277.1	0.34837	223	-29.496	275.775	0.33338	223	-1607.15	275.414	0.32927	223	-4658.76	279.149	0.37146	223	1915.48	270.04	0.27288	223	874.625	279.887	0.38028		223	-986,085	259,788	0,14747	223	-1112,177	257,659	0,12199	223	-2526,71	258,257	0,12916	223
222.8	-320.475	279.768	0.37586	222.8	429.023	278.88	0.36589	222.8	826.32	279.922	0.37759	222.8	345.304	277.597	0.35144	222.8	19.687	276.262	0.33634	222.8	-1563.05	275.844	0.33161	222.8	-4704.52	279.543	0.37333	222.8	1946.41	270.376	0.27436	222.8	884.678	280.381	0.38329		222,8	-925,291	260,08	0,14839	222,8	-1070,323	257,924	0,12262	222,8	-2457,24	258,519	0,12976	222,8
222.6	-293.035	280.265	0.37889	222.6	461.347	279.396	0.36915	222.6	854.73	280.437	0.38082	222.6	321	278.066	0.35419	222.6	56.443	276.748	0.33932	222.6	-1533.67	276.256	0.33375	222.6	-4783.03	279.939	0.37524	222.6	1986.2	270.717	0.2756	222.6	896.574	280.87	0.38634		222,6	-951,804	260,354	0,14912	222,6	-1055,164	258,18	0,12317	222,6	-2434,56	258,768	0,1302	222,6
222.4	-268.399	280.829	0.38247	222.4	495.501	279.972	0.37287	222.4	862.75	280.997	0.38434	222.4	298.375	278.605	0.35754	222.4	72.713	277.278	0.34257	222.4	-1515.35	276.712	0.33617	222.4	-4862.23	280.361	0.37724	222.4	2035.88	271.095	0.27706	222.4	908.664	281.406	0.38956		222,4	-1014,045	260,679	0,15026	222,4	-1062,924	258,486	0,12409	222,4	-2435,47	259,062	0,13098	222,4
222.2	-257.988	281.367	0.3856	222.2	519.414	280.525	0.3762	222.2	862.95	281.545	0.38759	222.2	282.45	279.139	0.36066	222.2	69.531	277.793	0.34551	222.2	-1511.84	277.153	0.33829	222.2	-4930.52	280.766	0.37889	222.2	2102.52	271.481	0.27844	222.2	928.037	281.924	0.3925		222,2	-1074,074	261,008	0,15129	222,2	-1083,17	258,785	0,12479	222,2	-2420,01	259,342	0,13145	222,2
222	-232.808	281.841	0.38841	222	553.056	281.014	0.37918	222	878.68	282.018	0.39038	222	259.778	279.618	0.36355	222	75.23	278.236	0.34802	222	-1507.69	277.559	0.34038	222	-4990.24	281.137	0.38055	222	2177.14	271.802	0.2795	222	947.473	282.397	0.39537		222	-1147,111	261,28	0,15203	222	-1091,263	259,059	0,12559	222	-2402,13	259,601	0,13206	222
221.8	-208.662	282.326	0.39144	221.8	583.754	281.496	0.38219	221.8	906.22	282.486	0.39322	221.8	246.226	280.076	0.36633	221.8	70.288	278.671	0.35055	221.8	-1511.28	277.949	0.34242	221.8	-5038.84	281.525	0.38252	221.8	2239.49	272.111	0.28057	221.8	970.927	282.863	0.39787		221,8	-1217,827	261,562	0,15303	221,8	-1118,52	259,334	0,12651	221,8	-2410,9	259,854	0,13272	221,8
221.6	-192.774	282.77	0.39395	221.6	607.675	281.953	0.38485	221.6	916.64	282.939	0.39581	221.6	245.559	280.531	0.36898	221.6	63.961	279.101	0.35296	221.6	-1536.75	278.322	0.34419	221.6	-5092.46	281.892	0.38417	221.6	2301.78	272.44	0.28185	221.6	997.375	283.311	0.40057		221,6	-1309,908	261,838	0,15385	221,6	-1153,224	259,6	0,12725	221,6	-2431,52	260,118	0,13343	221,6
221.4	-179.89	283.162	0.39619	221.4	634.206	282.351	0.38718	221.4	933.91	283.328	0.39804	221.4	256.057	280.904	0.37105	221.4	44.34	279.461	0.35489	221.4	-1566.31	278.655	0.34584	221.4	-5132.56	282.225	0.38579	221.4	2352.5	272.707	0.28271	221.4	1019.96	283.697	0.40265		221,4	-1398,529	262,078	0,15459	221,4	-1200,128	259,844	0,12807	221,4	-2474,62	260,345	0,13403	221,4
221.2	-168.142	283.59	0.39861	221.2	664.427	282.786	0.38968	221.2	945.57	283.769	0.40059	221.2	316.617	281.341	0.37358	221.2	15.892	279.849	0.3569	221.2	-1599.66	279.04	0.34782	221.2	-5154.93	282.592	0.38752	221.2	2431.18	273.03	0.28404	221.2	1038.66	284.139	0.40513		221,2	-1467,419	262,347	0,15544	221,2	-1218,754	260,116	0,12896	221,2	-2483,8	260,605	0,13477	221,2
221	-161.81	283.972	0.40081	221	678.812	283.155	0.39176	221	988.52	284.157	0.40287	221	375.987	281.703	0.3756	221	-0.791	280.192	0.35872	221	-1623.68	279.359	0.34939	221	-5139.2	282.909	0.38903	221	2517.22	273.298	0.28497	221	1053.96	284.528	0.40736		221	-1485,299	262,58	0,15618	221	-1215,871	260,347	0,1297	221	-2469,86	260,828	0,13541	221
220.8	-173.227	284.379	0.40287	220.8	675.634	283.573	0.39394	220.8	1029	284.581	0.40509	220.8	407.534	282.108	0.37766	220.8	-30.269	280.605	0.36089	220.8	-1649.09	279.714	0.35091	220.8	-5124.27	283.276	0.39065	220.8	2618.46	273.617	0.28634	220.8	1069.63	284.953	0.40989		220,8	-1531,929	262,839	0,15677	220,8	-1209,066	260,601	0,13026	220,8	-2481,11	261,066	0,13578	220,8
220.6	-182.261	284.728	0.40452	220.6	678.738	283.933	0.39573	220.6	1021.73	284.953	0.40701	220.6	452.344	282.464	0.37942	220.6	-55.185	280.932	0.36235	220.6	-1661.54	280.009	0.35203	220.6	-5098.76	283.586	0.39189	220.6	2725.4	273.882	0.28753	220.6	1087.61	285.332	0.41205		220,6	-1570,749	263,065	0,15724	220,6	-1181,787	260,82	0,13066	220,6	-2493,22	261,282	0,13615	220,6
220.4	-191.557	285.125	0.40656	220.4	679.067	284.342	0.3979	220.4	990.74	285.346	0.40899	220.4	516.986	282.834	0.38119	220.4	-81.693	281.302	0.36413	220.4	-1660.96	280.356	0.35356	220.4	-5063.01	283.945	0.39351	220.4	2825.21	274.175	0.28855	220.4	1099.73	285.748	0.41431		220,4	-1561,729	263,311	0,1578	220,4	-1152,416	261,061	0,13117	220,4	-2506,24	261,53	0,13675	220,4
220.2	-195.933	285.502	0.40827	220.2	677.313	284.724	0.3997	220.2	980.08	285.752	0.41103	220.2	585.122	283.207	0.38289	220.2	-109.567	281.674	0.36585	220.2	-1649.5	280.685	0.3548	220.2	-5011.1	284.291	0.3949	220.2	2936.38	274.458	0.28979	220.2	1112.84	286.136	0.41648		220,2	-1519,619	263,577	0,15849	220,2	-1123,784	261,276	0,13129	220,2	-2503,03	261,76	0,13703	220,2
220	-188.158	285.907	0.40998	220	688.775	285.151	0.40164	220	959.67	286.182	0.413	220	628.832	283.604	0.38454	220	-122.16	282.071	0.36751	220	-1615.52	281.059	0.35622	220	-4944.77	284.679	0.39644	220	3041.3	274.791	0.29099	220	1120.88	286.579	0.41899		220	-1490,059	263,838	0,15881	220	-1088,379	261,534	0,13159	220	-2503,79	262,003	0,13714	220
219.8	-186.585	286.284	0.41171	219.8	675.59	285.528	0.40338	219.8	923.23	286.554	0.41468	219.8	661.322	283.957	0.38602	219.8	-128.884	282.427	0.36904	219.8	-1577.16	281.362	0.35718	219.8	-4875.63	285.014	0.39771	219.8	3162.16	275.092	0.2921	219.8	1129.54	286.969	0.42091		219,8	-1427,459	264,086	0,15931	219,8	-1061,973	261,773	0,132	219,8	-2501,41	262,192	0,13696	219,8
219.6	-196.918	286.655	0.41323	219.6	650.084	285.907	0.405	219.6	872.56	286.921	0.41615	219.6	650.432	284.302	0.38729	219.6	-117.804	282.785	0.37047	219.6	-1536.38	281.672	0.35808	219.6	-4820.01	285.362	0.399	219.6	3296.91	275.377	0.29299	219.6	1136.18	287.336	0.42277		219,6	-1393,149	264,337	0,1597	219,6	-1039,264	261,993	0,13206	219,6	-2497,62	262,394	0,13679	219,6
219.4	-203.077	287.005	0.41464	219.4	626.466	286.263	0.40649	219.4	818.37	287.263	0.41748	219.4	630.092	284.652	0.38873	219.4	-114.477	283.144	0.37203	219.4	-1486.04	281.968	0.35895	219.4	-4752.47	285.7	0.40029	219.4	3434.06	275.661	0.29365	219.4	1137.06	287.707	0.42446		219,4	-1334,479	264,573	0,16004	219,4	-1019,835	262,22	0,13231	219,4	-2484,6	262,619	0,13703	219,4
219.2	-221.905	287.378	0.41592	219.2	576.606	286.639	0.40782	219.2	712.71	287.645	0.41886	219.2	575.422	285.027	0.39006	219.2	-127.118	283.5	0.37317	219.2	-1452.68	282.31	0.35995	219.2	-4680.12	286.087	0.40174	219.2	3561.79	275.961	0.29439	219.2	1131.38	288.099	0.42602		219,2	-1303,295	264,85	0,16049	219,2	-1023,299	262,475	0,13251	219,2	-2473,44	262,868	0,13716	219,2
219	-254.219	287.703	0.41713	219	518.755	286.979	0.40918	219	620.33	287.966	0.42001	219	474.297	285.35	0.39127	219	-121.5	283.827	0.37443	219	-1427.33	282.621	0.36104	219	-4607.7	286.433	0.40319	219	3679.71	276.247	0.29512	219	1123.21	288.436	0.42703		219	-1279,768	265,088	0,16092	219	-1041,496	262,7	0,13282	219	-2469,51	263,11	0,13765	219
218.8	-282.059	288.016	0.41834	218.8	466.985	287.282	0.4103	218.8	526.1	288.293	0.42136	218.8	391.405	285.66	0.39247	218.8	-123.112	284.142	0.3757	218.8	-1415.12	282.913	0.36207	218.8	-4533.04	286.766	0.40463	218.8	3804.07	276.527	0.29603	218.8	1107.73	288.775	0.42838		218,8	-1256,465	265,319	0,16141	218,8	-1044,046	262,916	0,13315	218,8	-2459,03	263,35	0,13828	218,8
218.6	-307.398	288.35	0.41926	218.6	408.427	287.626	0.41133	218.6	417.034	288.616	0.42217	218.6	318.979	285.998	0.39346	218.6	-114.151	284.48	0.3767	218.6	-1406.03	283.247	0.36305	218.6	-4452.76	287.146	0.40607	218.6	3926.43	276.842	0.29667	218.6	1086.83	289.139	0.42946		218,6	-1267,839	265,577	0,16169	218,6	-1043,571	263,179	0,13352	218,6	-2421,87	263,622	0,13874	218,6
218.4	-345.209	288.699	0.42031	218.4	322.038	287.954	0.41216	218.4	291.684	288.918	0.42269	218.4	219.444	286.316	0.39419	218.4	-111.244	284.808	0.37757	218.4	-1417.68	283.565	0.36382	218.4	-4371.36	287.525	0.40746	218.4	4047.25	277.159	0.29751	218.4	1067.32	289.493	0.43032		218,4	-1267,015	265,853	0,16216	218,4	-1059,56	263,446	0,1339	218,4	-2388,37	263,897	0,13922	218,4
218.2	-392.072	289.013	0.42094	218.2	239.398	288.256	0.41267	218.2	164.44	289.213	0.42312	218.2	118.782	286.617	0.3947	218.2	-117.924	285.123	0.37825	218.2	-1440.65	283.903	0.36476	218.2	-4260.73	287.905	0.40883	218.2	4161.36	277.467	0.29857	218.2	1044.32	289.814	0.43099		218,2	-1297,309	266,096	0,16221	218,2	-1067,096	263,702	0,13412	218,2	-2334,12	264,189	0,13984	218,2
218	-441.447	289.284	0.42145	218	155.846	288.48	0.41267	218	3.619	289.465	0.42341	218	21.147	286.878	0.39512	218	-126.437	285.389	0.37873	218	-1463.21	284.17	0.36527	218	-4130.11	288.224	0.40987	218	4264.1	277.746	0.29936	218	1020.69	290.102	0.43163		218	-1322,759	266,307	0,16222	218	-1068,592	263,935	0,13441	218	-2268,29	264,429	0,14023	218
217.8	-488.885	289.543	0.4217	217.8	59.3224	288.717	0.41269	217.8	-195.911	289.704	0.42346	217.8	-51.046	287.12	0.39521	217.8	-145.424	285.63	0.37882	217.8	-1496.21	284.45	0.3658	217.8	-3990.13	288.547	0.41083	217.8	4352.58	278.012	0.30002	217.8	999.095	290.378	0.43211		217,8	-1389,749	266,515	0,16209	217,8	-1070,334	264,155	0,13443	217,8	-2232,99	264,645	0,14019	217,8
217.6	-537.227	289.801	0.42178	217.6	-16.2028	288.927	0.41226	217.6	-363.226	289.93	0.42319	217.6	-110.278	287.365	0.39517	217.6	-165.703	285.868	0.37872	217.6	-1528.58	284.72	0.36605	217.6	-3830.88	288.85	0.41142	217.6	4450.81	278.288	0.30072	217.6	976.278	290.647	0.43259		217,6	-1465,539	266,725	0,1618	217,6	-1065,549	264,363	0,13415	217,6	-2190,17	264,866	0,14005	217,6
217.4	-566.662	290.038	0.42185	217.4	-77.8762	289.133	0.41199	217.4	-547.758	290.143	0.42298	217.4	-121.422	287.573	0.39493	217.4	-201.38	286.092	0.37867	217.4	-1562.35	284.97	0.3663	217.4	-3640.17	289.149	0.41216	217.4	4553.63	278.543	0.30142	217.4	957.667	290.888	0.43296		217,4	-1501,949	266,94	0,1618	217,4	-1047,199	264,571	0,13408	217,4	-2124,623	265,078	0,14003	217,4
217.2	-592.451	290.237	0.42167	217.2	-134.183	289.314	0.41161	217.2	-719.22	290.287	0.42221	217.2	-147.089	287.757	0.3946	217.2	-247.251	286.261	0.37818	217.2	-1593.74	285.175	0.36622	217.2	-3439.05	289.411	0.41267	217.2	4662	278.76	0.30168	217.2	942.579	291.076	0.43277		217,2	-1552,339	267,105	0,16137	217,2	-1037,555	264,754	0,13389	217,2	-2090,27	265,239	0,13957	217,2
217	-624.825	290.465	0.42179	217	-181.706	289.513	0.41143	217	-865.845	290.481	0.42196	217	-181.441	287.954	0.3944	217	-289.217	286.465	0.37808	217	-1622.7	285.401	0.36635	217	-3226.55	289.71	0.41357	217	4770.94	279.027	0.30243	217	926.829	291.306	0.4329		217	-1620,309	267,305	0,16135	217	-1024,397	264,964	0,13399	217	-2079,154	265,435	0,13951	217
216.8	-653.609	290.637	0.42162	216.8	-217.481	289.671	0.41112	216.8	-1020.45	290.64	0.42166	216.8	-206.527	288.118	0.39416	216.8	-351.29	286.614	0.37768	216.8	-1631	285.595	0.36646	216.8	-2999.41	289.95	0.41415	216.8	4890.94	279.236	0.30267	216.8	905.224	291.484	0.43279		216,8	-1703,299	267,472	0,16126	216,8	-1017,23	265,125	0,13385	216,8	-2067,554	265,605	0,13948	216,8
216.6	-675.142	290.829	0.42141	216.6	-238.958	289.824	0.41048	216.6	-1173.26	290.807	0.42117	216.6	-253.962	288.296	0.39382	216.6	-422.669	286.778	0.37718	216.6	-1623.83	285.806	0.36649	216.6	-2782.87	290.237	0.41498	216.6	5015.65	279.485	0.30298	216.6	893.765	291.697	0.4329		216,6	-1778,059	267,663	0,16118	216,6	-1049,579	265,317	0,1338	216,6	-2067,974	265,79	0,13934	216,6
216.4	-701.748	291.01	0.42115	216.4	-262.393	289.994	0.41012	216.4	-1312.9	290.977	0.42079	216.4	-313.343	288.464	0.39343	216.4	-483.433	286.947	0.37681	216.4	-1617.59	286.025	0.36668	216.4	-2557.07	290.51	0.41572	216.4	5145.04	279.713	0.30321	216.4	883.268	291.904	0.43285		216,4	-1808,189	267,86	0,16125	216,4	-1092,803	265,478	0,13346	216,4	-2077,642	265,984	0,13938	216,4
216.2	-720.725	291.166	0.42087	216.2	-266.86	290.133	0.40965	216.2	-1383.8	291.095	0.4201	216.2	-373.44	288.592	0.39285	216.2	-546.326	287.082	0.37632	216.2	-1592.14	286.195	0.36658	216.2	-2323.6	290.738	0.41622	216.2	5291.2	279.914	0.30335	216.2	870.398	292.084	0.4329		216,2	-1822,999	268,032	0,16127	216,2	-1117,355	265,621	0,13316	216,2	-2064,396	266,15	0,13934	216,2
216	-735.153	291.346	0.42069	216	-276.795	290.307	0.40942	216	-1431.06	291.245	0.4196	216	-426.369	288.745	0.39239	216	-596.466	287.248	0.37601	216	-1548.12	286.373	0.3664	216	-2092.25	290.996	0.4169	216	5453.43	280.127	0.30369	216	854.959	292.275	0.4329		216	-1793,599	268,238	0,16154	216	-1123,366	265,787	0,13298	216	-2015,998	266,358	0,13965	216
215.8	-751.41	291.509	0.42038	215.8	-282.982	290.472	0.40912	215.8	-1442.74	291.396	0.41915	215.8	-513.313	288.893	0.39193	215.8	-636.885	287.401	0.3756	215.8	-1505.57	286.564	0.36642	215.8	-1865	291.24	0.41746	215.8	5613.41	280.357	0.30419	215.8	843.303	292.458	0.43273		215,8	-1775,839	268,399	0,16132	215,8	-1127,731	265,963	0,13295	215,8	-1989,576	266,553	0,13985	215,8
215.6	-775.008	291.67	0.42026	215.6	-285.447	290.61	0.40876	215.6	-1401.05	291.516	0.41859	215.6	-617.952	289.033	0.39158	215.6	-678.08	287.536	0.37522	215.6	-1452.47	286.725	0.36632	215.6	-1626.37	291.478	0.41818	215.6	5758.67	280.538	0.30441	215.6	828.131	292.633	0.4327		215,6	-1726,909	268,569	0,16143	215,6	-1118,324	266,117	0,13288	215,6	-1936,293	266,724	0,13997	215,6
215.4	-804.547	291.843	0.41981	215.4	-298.887	290.764	0.40811	215.4	-1399.97	291.683	0.41807	215.4	-724.138	289.188	0.39096	215.4	-727.742	287.708	0.37479	215.4	-1398.96	286.91	0.36604	215.4	-1376.75	291.717	0.41845	215.4	5902.2	280.748	0.30483	215.4	807.677	292.836	0.43307		215,4	-1689,789	268,743	0,16113	215,4	-1114,645	266,289	0,13257	215,4	-1885,248	266,917	0,1399	215,4
215.2	-833.783	292	0.41968	215.2	-324.732	290.879	0.40754	215.2	-1370.49	291.796	0.41748	215.2	-844.02	289.325	0.39063	215.2	-770.211	287.847	0.37448	215.2	-1337.62	287.081	0.36608	215.2	-1131.85	291.961	0.41926	215.2	6053.18	280.916	0.30498	215.2	790.879	293.02	0.43332		215,2	-1659,789	268,894	0,16106	215,2	-1122,609	266,447	0,1326	215,2	-1838,16	267,082	0,14	215,2
215	-875.296	292.172	0.41945	215	-367.003	291.029	0.40707	215	-1336.43	291.934	0.41687	215	-966.432	289.48	0.39022	215	-802.249	287.995	0.37401	215	-1280.11	287.257	0.36592	215	-870.18	292.218	0.41994	215	6179.89	281.124	0.30543	215	768.592	293.2	0.43335		215	-1641,819	269,065	0,16093	215	-1118,958	266,615	0,13245	215	-1791,795	267,25	0,13986	215
214.8	-909.05	292.346	0.41929	214.8	-407.948	291.205	0.40693	214.8	-1300.92	292.104	0.41667	214.8	-1070.21	289.632	0.38984	214.8	-830.443	288.162	0.37379	214.8	-1198.33	287.438	0.36586	214.8	-600.477	292.459	0.42051	214.8	6315.22	281.332	0.30613	214.8	740.258	293.401	0.43354		214,8	-1607,969	269,242	0,16094	214,8	-1095,393	266,788	0,13243	214,8	-1720,65	267,432	0,13994	214,8
214.6	-940.885	292.483	0.41899	214.6	-472.226	291.345	0.40667	214.6	-1304.05	292.234	0.41629	214.6	-1196.75	289.766	0.38951	214.6	-865.038	288.304	0.37356	214.6	-1129.28	287.603	0.36589	214.6	-332.207	292.678	0.42109	214.6	6443.74	281.514	0.30669	214.6	712.776	293.558	0.43366		214,6	-1609,409	269,391	0,16088	214,6	-1080,653	266,942	0,13244	214,6	-1678,635	267,582	0,13991	214,6
214.4	-985.965	292.655	0.41868	214.4	-536.053	291.515	0.40636	214.4	-1331.71	292.393	0.41586	214.4	-1301.58	289.909	0.38892	214.4	-884.361	288.459	0.3731	214.4	-1073.85	287.797	0.36586	214.4	-35.58	292.934	0.4217	214.4	6562.62	281.733	0.30752	214.4	688.515	293.728	0.43361		214,4	-1643,429	269,559	0,16068	214,4	-1055,984	267,102	0,13216	214,4	-1620,513	267,756	0,13977	214,4
214.2	-1039.45	292.78	0.41822	214.2	-604.137	291.636	0.40585	214.2	-1366.93	292.523	0.41544	214.2	-1409.19	290.056	0.3887	214.2	-920.789	288.613	0.37296	214.2	-1010.47	287.967	0.3659	214.2	261.858	293.17	0.42242	214.2	6678.39	281.922	0.30806	214.2	656.277	293.901	0.43368		214,2	-1707,619	269,715	0,16067	214,2	-1038,583	267,256	0,13213	214,2	-1566,294	267,898	0,1396	214,2
214	-1102.71	292.95	0.41814	214	-667.634	291.784	0.40553	214	-1432.26	292.67	0.41512	214	-1503.15	290.188	0.38823	214	-933.089	288.764	0.37271	214	-937.839	288.154	0.36604	214	564.068	293.434	0.42336	214	6799.96	282.116	0.30829	214	611.247	294.098	0.43399		214	-1787,879	269,902	0,16092	214	-1034,601	267,426	0,1322	214	-1507,968	268,063	0,1396	214
213.8	-1178.45	293.126	0.41785	213.8	-738.068	291.963	0.40529	213.8	-1529.8	292.847	0.41484	213.8	-1599.9	290.339	0.38768	213.8	-944.838	288.945	0.37249	213.8	-889.248	288.384	0.36636	213.8	869.808	293.746	0.42453	213.8	6917.64	282.353	0.30876	213.8	569.225	294.314	0.43402		213,8	-1904,059	270,1	0,16101	213,8	-1058,689	267,606	0,13211	213,8	-1480,939	268,263	0,13975	213,8
213.6	-1242.98	293.263	0.41774	213.6	-815.97	292.102	0.40521	213.6	-1657.28	292.983	0.41472	213.6	-1678.2	290.472	0.38753	213.6	-958.532	289.081	0.37239	213.6	-836.665	288.556	0.36666	213.6	1180.45	294.001	0.42569	213.6	7036.87	282.527	0.30894	213.6	516.825	294.482	0.43412		213,6	-2009,669	270,249	0,16114	213,6	-1095,509	267,748	0,13217	213,6	-1422,599	268,409	0,13985	213,6
213.4	-1316.79	293.424	0.41737	213.4	-895.148	292.261	0.40482	213.4	-1823.12	293.169	0.41463	213.4	-1759.11	290.647	0.38733	213.4	-954.012	289.245	0.37207	213.4	-788.647	288.757	0.36675	213.4	1496.8	294.283	0.42662	213.4	7174.03	282.732	0.30909	213.4	458.885	294.672	0.43427		213,4	-2103,269	270,432	0,16115	213,4	-1148,196	267,927	0,13215	213,4	-1347,499	268,596	0,13992	213,4
213.2	-1384.52	293.581	0.41711	213.2	-969.155	292.409	0.40447	213.2	-1972.29	293.317	0.41427	213.2	-1838.25	290.785	0.38688	213.2	-943.649	289.396	0.37177	213.2	-730.848	288.936	0.36675	213.2	1816.25	294.517	0.42718	213.2	7311.33	282.922	0.30961	213.2	405.746	294.844	0.43439		213,2	-2198,749	270,582	0,16092	213,2	-1191,663	268,077	0,13195	213,2	-1268,6008	268,735	0,13958	213,2
213	-1449.9	293.75	0.41691	213	-1041.72	292.562	0.4041	213	-2126.89	293.484	0.41405	213	-1919.82	290.957	0.38673	213	-938.846	289.564	0.37158	213	-663.333	289.132	0.36687	213	2165.01	294.811	0.42832	213	7422.45	283.125	0.30956	213	356.283	295.036	0.4344		213	-2276,549	270,746	0,1608	213	-1223,806	268,256	0,13201	213	-1169,08876	268,911	0,1396	213
212.8	-1500.2	293.907	0.41701	212.8	-1096.91	292.694	0.40394	212.8	-2264.5	293.648	0.41422	212.8	-1982.73	291.12	0.3869	212.8	-930.542	289.716	0.37165	212.8	-566.108	289.318	0.36731	212.8	2525.73	295.063	0.42943	212.8	7540.83	283.308	0.30983	212.8	293.448	295.223	0.4346		212,8	-2293,189	270,912	0,16112	212,8	-1228,633	268,431	0,13244	212,8	-1007,552	269,071	0,13986	212,8
212.6	-1533.5	294.09	0.41709	212.6	-1142.97	292.854	0.40378	212.6	-2394.02	293.813	0.41412	212.6	-2035.97	291.308	0.38706	212.6	-921.47	289.877	0.37151	212.6	-481.76	289.528	0.3677	212.6	2891.4	295.356	0.43068	212.6	7668.61	283.518	0.31011	212.6	234.873	295.441	0.43499		212,6	-2256,649	271,082	0,16118	212,6	-1235,848	268,615	0,13269	212,6	-847,446	269,24	0,13993	212,6
212.4	-1561.74	294.311	0.41728	212.4	-1188.17	293.045	0.40364	212.4	-2501.08	294.022	0.41418	212.4	-2086.79	291.517	0.38713	212.4	-921.453	290.081	0.37154	212.4	-377.214	289.782	0.36829	212.4	3274.66	295.71	0.43228	212.4	7790.22	283.771	0.3105	212.4	184.643	295.684	0.43548		212,4	-2208,359	271,274	0,16121	212,4	-1230,821	268,827	0,13295	212,4	-689,883	269,452	0,14019	212,4
212.2	-1575.08	294.49	0.41744	212.2	-1243.53	293.183	0.40336	212.2	-2586.49	294.205	0.41437	212.2	-2148.57	291.678	0.38711	212.2	-918.294	290.245	0.37156	212.2	-258.991	289.973	0.3686	212.2	3672.57	295.96	0.43319	212.2	7899.26	283.985	0.31099	212.2	136.906	295.883	0.43588		212,2	-2131,509	271,438	0,16133	212,2	-1221,866	268,985	0,13302	212,2	-533,634	269,61	0,14025	212,2
212	-1579.04	294.7	0.41766	212	-1290.77	293.348	0.40311	212	-2658.13	294.386	0.41429	212	-2185.16	291.865	0.38711	212	-917.867	290.426	0.37149	212	-111.09	290.181	0.36883	212	4087.57	296.254	0.43431	212	8002.86	284.227	0.31178	212	91.8451	296.11	0.43662		212	-2008,859	271,619	0,16137	212	-1185,953	269,163	0,13305	212	-351,047	269,801	0,14043	212
211.8	-1584.3	294.922	0.41815	211.8	-1349.58	293.53	0.40319	211.8	-2718.83	294.576	0.41444	211.8	-2223.73	292.053	0.38725	211.8	-935.532	290.617	0.37168	211.8	36.83	290.402	0.36934	211.8	4532.7	296.543	0.43551	211.8	8088.27	284.486	0.31262	211.8	51.2396	296.336	0.43699		211,8	-1882,019	271,812	0,16171	211,8	-1149,056	269,331	0,13311	211,8	-165,34	269,989	0,14071	211,8
211.6	-1577.53	295.103	0.41839	211.6	-1393.66	293.677	0.40307	211.6	-2740.17	294.741	0.41451	211.6	-2263.98	292.218	0.38732	211.6	-957.002	290.793	0.37188	211.6	208.9	290.595	0.36974	211.6	4987.19	296.807	0.43662	211.6	8158.64	284.719	0.31355	211.6	15.1488	296.549	0.43759		211,6	-1743,849	271,972	0,16184	211,6	-1086,531	269,49	0,13324	211,6	44,2	270,145	0,14081	211,6
211.4	-1592.43	295.313	0.41851	211.4	-1438.58	293.857	0.40287	211.4	-2716.32	294.922	0.41432	211.4	-2310.03	292.403	0.3872	211.4	-976.491	290.974	0.37172	211.4	374.67	290.829	0.37015	211.4	5446.23	297.13	0.43794	211.4	8254.77	284.953	0.31431	211.4	-22.6025	296.774	0.43827		211,4	-1605,319	272,168	0,16195	211,4	-1009,821	269,664	0,13312	211,4	245,56	270,336	0,14089	211,4
211.2	-1601.57	295.57	0.4189	211.2	-1485.21	294.074	0.40284	211.2	-2648.38	295.14	0.41429	211.2	-2324.88	292.613	0.3871	211.2	-999.18	291.202	0.37183	211.2	546.17	291.1	0.37072	211.2	5899.72	297.516	0.43968	211.2	8354.48	285.233	0.31518	211.2	-50.2133	297.053	0.43913		211,2	-1489,969	272,38	0,16202	211,2	-937,422	269,868	0,13311	211,2	421,77	270,539	0,14085	211,2
211	-1624.63	295.834	0.41936	211	-1545.37	294.306	0.40298	211	-2592.95	295.358	0.41427	211	-2362.04	292.832	0.3871	211	-1024.91	291.435	0.37199	211	719.7	291.348	0.37105	211	6348.89	297.909	0.44151	211	8414.87	285.507	0.31593	211	-64.5148	297.333	0.43993		211	-1403,699	272,601	0,16219	211	-886,783	270,075	0,13314	211	565,88	270,747	0,1409	211
210.8	-1661.65	296.14	0.41989	210.8	-1601.71	294.57	0.40307	210.8	-2579.51	295.635	0.41449	210.8	-2395.16	293.107	0.38732	210.8	-1051.39	291.685	0.37195	210.8	883.69	291.678	0.37188	210.8	6796.56	298.34	0.44334	210.8	8484.23	285.831	0.31723	210.8	-80.9889	297.636	0.44053		210,8	-1335,339	272,84	0,16218	210,8	-848,719	270,315	0,13317	210,8	711,98	271,002	0,14109	210,8
210.6	-1709.87	296.383	0.42032	210.6	-1672.13	294.81	0.40347	210.6	-2614.1	295.847	0.41458	210.6	-2444.27	293.337	0.38763	210.6	-1091.19	291.902	0.37213	210.6	1027.31	291.928	0.37241	210.6	7231.54	298.702	0.44502	210.6	8572.29	286.083	0.31815	210.6	-93.7611	297.897	0.44115		210,6	-1323,789	273,034	0,16223	210,6	-839,621	270,501	0,13314	210,6	807,05	271,203	0,14122	210,6
210.4	-1761.46	296.641	0.4208	210.4	-1737.18	295.036	0.40363	210.4	-2655.5	296.075	0.41476	210.4	-2511.16	293.562	0.38778	210.4	-1125.21	292.135	0.37239	210.4	1167.25	292.207	0.37316	210.4	7675.44	299.07	0.44665	210.4	8649.72	286.345	0.31917	210.4	-109.076	298.142	0.44165		210,4	-1346,399	273,225	0,16214	210,4	-825,318	270,699	0,13315	210,4	896,29	271,393	0,14114	210,4
210.2	-1825.79	296.872	0.42119	210.2	-1795.29	295.248	0.40381	210.2	-2718.9	296.277	0.41482	210.2	-2582.57	293.765	0.38788	210.2	-1138.62	292.343	0.37254	210.2	1308.7	292.445	0.37365	210.2	8117.09	299.401	0.44807	210.2	8735.45	286.572	0.32011	210.2	-121.447	298.379	0.44234		210,2	-1372,959	273,384	0,16188	210,2	-815,881	270,869	0,13302	210,2	970,07	271,562	0,141	210,2
210	-1896.98	297.107	0.42175	210	-1867.16	295.451	0.40405	210	-2797.49	296.484	0.4151	210	-2658.62	293.974	0.38819	210	-1167.55	292.566	0.37301	210	1439.88	292.672	0.37416	210	8539.49	299.738	0.4497	210	8838.53	286.793	0.32082	210	-144.752	298.623	0.44316		210	-1438,069	273,557	0,16191	210	-793,221	271,038	0,13304	210	1032,19	271,744	0,14115	210
209.8	-1985.2	297.385	0.42262	209.8	-1930.5	295.717	0.4048	209.8	-2934.73	296.73	0.41563	209.8	-2784.64	294.21	0.38863	209.8	-1199	292.826	0.37373	209.8	1550.63	292.941	0.37496	209.8	8944.07	300.102	0.45145	209.8	8951.11	287.063	0.32175	209.8	-169.085	298.921	0.44423		209,8	-1533,249	273,754	0,16206	209,8	-795,457	271,241	0,13326	209,8	1058,8	271,953	0,14144	209,8
209.6	-2059.89	297.66	0.42336	209.6	-2000.7	295.964	0.40526	209.6	-3103.84	296.97	0.41601	209.6	-2903.73	294.457	0.3891	209.6	-1229.59	293.083	0.37431	209.6	1644.75	293.218	0.37576	209.6	9345.04	300.466	0.45312	209.6	9045.77	287.321	0.32254	209.6	-197.408	299.202	0.44539		209,6	-1628,919	273,945	0,16206	209,6	-786,013	271,432	0,13328	209,6	1054,97	272,165	0,1417	209,6
209.4	-2131.08	297.945	0.42404	209.4	-2081.47	296.23	0.40575	209.4	-3314.78	297.221	0.41633	209.4	-3019.28	294.712	0.38949	209.4	-1264.15	293.354	0.37488	209.4	1722.86	293.495	0.3764	209.4	9753.54	300.842	0.45474	209.4	9152.61	287.6	0.32368	209.4	-237.883	299.505	0.44665		209,4	-1727,699	274,134	0,16186	209,4	-779,539	271,619	0,13308	209,4	1049,61	272,385	0,14187	209,4
209.2	-2205.38	298.24	0.42483	209.2	-2172	296.492	0.40621	209.2	-3541.2	297.492	0.41687	209.2	-3148.53	294.972	0.38993	209.2	-1304.88	293.629	0.3755	209.2	1787.76	293.78	0.37713	209.2	10150.8	301.223	0.45641	209.2	9251.18	287.887	0.32478	209.2	-281.477	299.824	0.44805		209,2	-1830,609	274,346	0,16194	209,2	-772,366	271,832	0,13318	209,2	1025,25	272,58	0,14176	209,2
209	-2280.03	298.519	0.42563	209	-2268.6	296.763	0.40693	209	-3798.6	297.76	0.41756	209	-3309.22	295.231	0.39054	209	-1354.1	293.9	0.37625	209	1848.86	294.063	0.378	209	10552.6	301.624	0.45847	209	9343.32	288.166	0.32586	209	-326.949	300.153	0.44974		209	-1932,079	274,564	0,16224	209	-755,585	272,032	0,1333	209	1021,52	272,793	0,14202	209
208.8	-2371.25	298.843	0.42649	208.8	-2370.15	297.065	0.40757	208.8	-4090.49	298.067	0.41824	208.8	-3473.59	295.53	0.39116	208.8	-1402.33	294.209	0.37699	208.8	1901.4	294.406	0.37911	208.8	10946.6	302.081	0.4607	208.8	9451.44	288.508	0.32727	208.8	-376.997	300.539	0.45177		208,8	-2022,309	274,808	0,16244	208,8	-727,412	272,256	0,1333	208,8	1026,02	273,025	0,1421	208,8
208.6	-2459.45	299.144	0.42763	208.6	-2468.95	297.366	0.40873	208.6	-4338.26	298.352	0.41922	208.6	-3606.65	295.815	0.39217	208.6	-1447.84	294.495	0.37801	208.6	1957.25	294.74	0.38065	208.6	11336.2	302.479	0.46283	208.6	9543.1	288.814	0.32851	208.6	-440.964	300.873	0.45342		208,6	-2081,479	275,038	0,16301	208,6	-687,438	272,464	0,13362	208,6	1041,21	273,252	0,14264	208,6
208.4	-2554.51	299.456	0.42889	208.4	-2563.18	297.668	0.40989	208.4	-4586.09	298.654	0.42037	208.4	-3732.81	296.104	0.3932	208.4	-1487.25	294.8	0.37924	208.4	2008.59	295.081	0.38224	208.4	11731.7	302.909	0.46528	208.4	9608.3	289.129	0.32984	208.4	-511.296	301.211	0.45502		208,4	-2141,729	275,257	0,16345	208,4	-655,115	272,677	0,13401	208,4	1066,25	273,491	0,14332	208,4
208.2	-2651.64	299.794	0.43026	208.2	-2693.67	297.984	0.41106	208.2	-4845.93	298.968	0.42151	208.2	-3882.75	296.427	0.39447	208.2	-1547.76	295.114	0.38041	208.2	2054.16	295.425	0.38374	208.2	12108.1	303.346	0.46768	208.2	9668.57	289.467	0.33123	208.2	-595.972	301.554	0.45666		208,2	-2218,569	275,49	0,1639	208,2	-638,551	272,894	0,1343	208,2	1081,18	273,72	0,14374	208,2
208	-2768.79	300.133	0.43181	208	-2824.36	298.316	0.41254	208	-5121.35	299.3	0.42299	208	-4038.15	296.739	0.39575	208	-1623.1	295.43	0.38175	208	2081.41	295.782	0.38552	208	12463.1	303.798	0.47037	208	9713.29	289.798	0.33288	208	-686.097	301.916	0.45829		208	-2266,389	275,721	0,16447	208	-639,864	273,111	0,13474	208	1106	273,952	0,14434	208
207.8	-2891.31	300.541	0.43393	207.8	-2934.48	298.697	0.4144	207.8	-5384.15	299.699	0.42502	207.8	-4212.46	297.11	0.39752	207.8	-1682.95	295.804	0.38357	207.8	2121.06	296.205	0.38785	207.8	12817.9	304.318	0.47361	207.8	9760.38	290.159	0.33441	207.8	-776.236	302.34	0.46058		207,8	-2253,139	275,997	0,16541	207,8	-650,691	273,373	0,13554	207,8	1128,95	274,206	0,14505	207,8
207.6	-3000.94	300.948	0.43598	207.6	-3052.26	299.098	0.41642	207.6	-5627.17	300.103	0.42706	207.6	-4353.46	297.492	0.39934	207.6	-1745.26	296.213	0.38569	207.6	2155.21	296.621	0.39005	207.6	13177.2	304.858	0.47701	207.6	9762.31	290.523	0.33593	207.6	-878.554	302.76	0.4628		207,6	-2238,579	276,25	0,16604	207,6	-661,801	273,622	0,13614	207,6	1150,04	274,488	0,14602	207,6
207.4	-3135.74	301.384	0.43841	207.4	-3168.89	299.518	0.41869	207.4	-5897.75	300.526	0.42935	207.4	-4535.23	297.917	0.4017	207.4	-1804.97	296.635	0.38803	207.4	2189.18	297.059	0.39256	207.4	13499.5	305.407	0.48056	207.4	9753.76	290.879	0.33752	207.4	-986.569	303.215	0.46528		207,4	-2222,619	276,503	0,16673	207,4	-697,686	273,895	0,13709	207,4	1182,85	274,756	0,1469	207,4
207.2	-3275.46	301.789	0.4407	207.2	-3298.31	299.912	0.4209	207.2	-6132.88	300.9	0.43133	207.2	-4741.74	298.314	0.40395	207.2	-1860.32	297.036	0.39034	207.2	2220.78	297.452	0.39478	207.2	13805	305.901	0.48374	207.2	9725.56	291.189	0.33863	207.2	-1108.86	303.62	0.46742		207,2	-2210,209	276,741	0,16746	207,2	-742,42	274,146	0,13798	207,2	1203,6	274,987	0,14756	207,2
207	-3407.44	302.259	0.44308	207	-3438.18	300.372	0.4232	207	-6398.45	301.358	0.4336	207	-4957.2	298.766	0.40619	207	-1921.17	297.477	0.39248	207	2248.61	297.89	0.39687	207	14095.6	306.507	0.48748	207	9671.53	291.563	0.34047	207	-1221.21	304.105	0.47022		207	-2173,959	277,033	0,16819	207	-785,768	274,428	0,13864	207	1231,81	275,248	0,14797	207
206.8	-3552.68	302.689	0.44526	206.8	-3600.34	300.795	0.42532	206.8	-6705.38	301.79	0.43581	206.8	-5183.49	299.19	0.40835	206.8	-1986.28	297.888	0.39452	206.8	2262.85	298.317	0.39908	206.8	14367.1	307.023	0.4905	206.8	9609.06	291.902	0.34221	206.8	-1329.32	304.532	0.47266		206,8	-2155,939	277,3	0,16887	206,8	-830,566	274,68	0,13916	206,8	1252,92	275,472	0,14817	206,8
206.6	-3681.95	303.089	0.44753	206.6	-3757.57	301.164	0.42729	206.6	-6982.98	302.172	0.43791	206.6	-5396.37	299.549	0.41023	206.6	-2057.66	298.243	0.39637	206.6	2274.45	298.69	0.40111	206.6	14641.6	307.489	0.49341	206.6	9542.3	292.186	0.3436	206.6	-1430.8	304.943	0.47509		206,6	-2130,349	277,514	0,16936	206,6	-873,731	274,884	0,13956	206,6	1267,92	275,692	0,14874	206,6
206.4	-3824	303.538	0.44976	206.4	-3942.76	301.599	0.42939	206.4	-7294.62	302.627	0.4402	206.4	-5697.25	299.985	0.41235	206.4	-2134.81	298.661	0.39832	206.4	2276.44	299.124	0.40323	206.4	14887.3	308.018	0.4964	206.4	9471.68	292.526	0.3455	206.4	-1527.27	305.41	0.47798		206,4	-2145,669	277,788	0,16997	206,4	-919,222	275,112	0,13967	206,4	1249,06	275,935	0,14901	206,4
206.2	-3975.52	304.002	0.45234	206.2	-4147.54	302.046	0.43182	206.2	-7627.97	303.091	0.44279	206.2	-6014.95	300.434	0.41483	206.2	-2236.44	299.088	0.40058	206.2	2259.15	299.559	0.40557	206.2	15101.2	308.54	0.49952	206.2	9386.31	292.878	0.34732	206.2	-1626.55	305.888	0.48089		206,2	-2212,789	278,058	0,17073	206,2	-970,965	275,348	0,14007	206,2	1225,03	276,184	0,14956	206,2
206	-4136.07	304.553	0.45553	206	-4350.08	302.575	0.43481	206	-7991.63	303.633	0.44591	206	-6323.04	300.95	0.41771	206	-2335.44	299.575	0.40317	206	2234.32	300.07	0.40841	206	15296.3	309.146	0.5032	206	9300.39	293.275	0.34952	206	-1728.14	306.449	0.48439		206	-2290,249	278,366	0,17164	206	-1003,137	275,613	0,14051	206	1220,71	276,448	0,14998	206
205.8	-4281.9	305.108	0.45863	205.8	-4562.32	303.105	0.43768	205.8	-8355.43	304.187	0.44901	205.8	-6625.38	301.466	0.42046	205.8	-2454.97	300.056	0.40557	205.8	2196.47	300.567	0.41096	205.8	15475.2	309.748	0.50672	205.8	9206.07	293.697	0.35185	205.8	-1831.85	307.016	0.48794		205,8	-2402,069	278,665	0,17231	205,8	-1040,557	275,908	0,14117	205,8	1220,24	276,735	0,15054	205,8
205.6	-4441.18	305.611	0.46155	205.6	-4787.34	303.596	0.4405	205.6	-8797.25	304.712	0.45217	205.6	-6931.9	301.953	0.42326	205.6	-2605.49	300.498	0.40792	205.6	2134.55	301.02	0.41343	205.6	15619.3	310.291	0.50999	205.6	9105.68	294.073	0.35376	205.6	-1940.41	307.54	0.49129		205,6	-2579,189	278,952	0,17321	205,6	-1098,659	276,143	0,14151	205,6	1195,58	276,993	0,15113	205,6
205.4	-4607.37	306.124	0.46469	205.4	-5013.52	304.091	0.44349	205.4	-9241.05	305.235	0.45543	205.4	-7281	302.441	0.42619	205.4	-2762.75	300.948	0.41047	205.4	2057.73	301.503	0.41632	205.4	15748.8	310.819	0.51322	205.4	9024.21	294.447	0.35582	205.4	-2059.1	308.084	0.49493		205,4	-2777,899	279,214	0,17396	205,4	-1133,662	276,397	0,14219	205,4	1187,25	277,255	0,1519	205,4
205.2	-4772.88	306.643	0.46793	205.2	-5244.53	304.597	0.44661	205.2	-9683.31	305.75	0.45864	205.2	-7637.69	302.94	0.42927	205.2	-2950.81	301.435	0.41345	205.2	1962.08	301.959	0.41896	205.2	15863.4	311.361	0.51662	205.2	8959.11	294.814	0.35787	205.2	-2178.57	308.648	0.49878		205,2	-2979,019	279,472	0,1747	205,2	-1160,551	276,649	0,14289	205,2	1165,32	277,518	0,15271	205,2
205	-4953.57	307.179	0.47123	205	-5455.43	305.131	0.44994	205	-10195.1	306.296	0.46207	205	-7985.83	303.47	0.43257	205	-3156.18	301.941	0.41652	205	1849.22	302.442	0.42178	205	15944	311.883	0.51971	205	8874.01	295.193	0.35998	205	-2302.8	309.22	0.50273		205	-3163,979	279,753	0,17559	205	-1204,34	276,912	0,1436	205	1154,14	277,775	0,15335	205
204.8	-5130.42	307.664	0.47454	204.8	-5659.17	305.592	0.45302	204.8	-10721.3	306.773	0.4653	204.8	-8317.65	303.953	0.43591	204.8	-3388.01	302.392	0.41954	204.8	1725.27	302.857	0.42442	204.8	16002.1	312.372	0.523	204.8	8796.17	295.531	0.36166	204.8	-2427.87	309.737	0.50633		204,8	-3414,059	279,993	0,17656	204,8	-1271,378	277,166	0,14475	204,8	1159,39	278,006	0,15424	204,8
204.6	-5301.5	308.305	0.47866	204.6	-5839.71	306.214	0.45697	204.6	-11222.3	307.396	0.46925	204.6	-8658.35	304.568	0.43981	204.6	-3631.76	302.991	0.42331	204.6	1597.42	303.409	0.42769	204.6	16044.8	313.002	0.52691	204.6	8703.17	295.985	0.36434	204.6	-2553.16	310.408	0.51109		204,6	-3645,679	280,311	0,1776	204,6	-1354,179	277,479	0,14577	204,6	1135,57	278,282	0,15483	204,6
204.4	-5492.64	308.946	0.48259	204.4	-6021.28	306.842	0.46081	204.4	-11798	308.023	0.47305	204.4	-9039.73	305.205	0.44378	204.4	-3873.89	303.615	0.42716	204.4	1446.75	303.975	0.43093	204.4	16040.1	313.612	0.53046	204.4	8620.51	296.453	0.36717	204.4	-2682.46	311.09	0.516		204,4	-3865,479	280,644	0,17864	204,4	-1473,349	277,78	0,14648	204,4	1120,11	278,582	0,15551	204,4
204.2	-5662.05	309.616	0.48691	204.2	-6190.91	307.503	0.46508	204.2	-12320.2	308.68	0.47725	204.2	-9352.74	305.859	0.448	204.2	-4101.6	304.264	0.43137	204.2	1286.93	304.579	0.43466	204.2	16026.6	314.246	0.53432	204.2	8545.32	296.924	0.37009	204.2	-2824.18	311.8	0.52123		204,2	-4022,259	280,963	0,17962	204,2	-1561,019	278,064	0,14709	204,2	1115,87	278,871	0,15618	204,2
204	-5825.29	310.326	0.49167	204	-6356.08	308.176	0.46949	204	-12825.8	309.358	0.48171	204	-9715.26	306.505	0.45217	204	-4326.46	304.917	0.43564	204	1117.74	305.198	0.43857	204	15992.5	314.881	0.53823	204	8460.54	297.378	0.37297	204	-2962.79	312.511	0.5263		204	-4132,259	281,288	0,1807	204	-1636,639	278,393	0,14825	204	1095,65	279,178	0,15708	204
203.8	-6002.73	311.029	0.49642	203.8	-6515.56	308.889	0.4744	203.8	-13344.5	310.058	0.48645	203.8	-10065.2	307.192	0.45684	203.8	-4566.18	305.617	0.44047	203.8	928.2	305.81	0.44248	203.8	15940.9	315.519	0.54224	203.8	8363.63	297.834	0.37564	203.8	-3101.45	313.24	0.53158		203,8	-4246,349	281,631	0,18206	203,8	-1757,789	278,708	0,14933	203,8	1048,04	279,48	0,158	203,8
203.6	-6194.02	311.607	0.50044	203.6	-6688.7	309.445	0.47822	203.6	-13895.8	310.639	0.4905	203.6	-10407.1	307.74	0.4606	203.6	-4788.61	306.136	0.44396	203.6	732.14	306.304	0.4457	203.6	15871.9	316.031	0.54551	203.6	8256.04	298.222	0.37795	203.6	-3245.97	313.831	0.53595		203,6	-4337,819	281,911	0,18326	203,6	-1872,259	278,947	0,1501	203,6	1000,91	279,721	0,15879	203,6
203.4	-6382.41	312.27	0.50506	203.4	-6893.76	310.094	0.48273	203.4	-14408	311.306	0.49518	203.4	-10751.6	308.368	0.46493	203.4	-5017.85	306.757	0.44824	203.4	514.89	306.857	0.44928	203.4	15800	316.635	0.54946	203.4	8119.45	298.665	0.38079	203.4	-3397.26	314.517	0.54116		203,4	-4428,449	282,224	0,18458	203,4	-1976,129	279,228	0,15109	203,4	952,14	279,996	0,1597	203,4
203.2	-6571.36	312.959	0.51003	203.2	-7103.53	310.786	0.48778	203.2	-14937.5	312.002	0.50024	203.2	-11079.2	309.016	0.46955	203.2	-5251.17	307.372	0.45256	203.2	307.4	307.443	0.45328	203.2	15708.6	317.217	0.55326	203.2	7994.22	299.119	0.38382	203.2	-3558.92	315.201	0.54625		203,2	-4506,559	282,534	0,18595	203,2	-2095,289	279,501	0,15208	203,2	873,63	280,261	0,16059	203,2
203	-6746.94	313.657	0.51503	203	-7312.72	311.493	0.49292	203	-15486.2	312.723	0.5055	203	-11403.4	309.688	0.47437	203	-5467.12	308.012	0.45706	203	94.53	308.03	0.45724	203	15602.4	317.837	0.55741	203	7886.2	299.562	0.38647	203	-3726.47	315.929	0.55165		203	-4599,009	282,845	0,18729	203	-2199,259	279,768	0,15296	203	803,7	280,535	0,16154	203
202.8	-6909.26	314.571	0.52187	202.8	-7523.19	312.408	0.49981	202.8	-15949.4	313.636	0.51235	202.8	-11718.1	310.552	0.48079	202.8	-5684.03	308.829	0.46304	202.8	-120.127	308.777	0.4625	202.8	15502.6	318.623	0.56285	202.8	7792.54	300.127	0.38993	202.8	-3882.26	316.873	0.55869		202,8	-4720,539	283,22	0,189	202,8	-2289,079	280,12	0,15443	202,8	718,59	280,871	0,16283	202,8
202.6	-7094.9	315.332	0.52754	202.6	-7729.3	313.164	0.50549	202.6	-16434.7	314.373	0.5178	202.6	-12057.5	311.261	0.48601	202.6	-5891.71	309.515	0.46806	202.6	-318.55	309.387	0.46673	202.6	15394.7	319.246	0.56706	202.6	7657.77	300.594	0.3929	202.6	-4026.26	317.643	0.56471		202,6	-4879,939	283,532	0,1904	202,6	-2365,129	280,41	0,15563	202,6	586,86	281,132	0,1637	202,6
202.4	-7285.49	316.175	0.53374	202.4	-7956.57	314.041	0.51208	202.4	-16944	315.23	0.52416	202.4	-12389.4	312.082	0.49208	202.4	-6103.62	310.317	0.47397	202.4	-525.667	310.072	0.47144	202.4	15286.5	319.958	0.57185	202.4	7549.13	301.144	0.39662	202.4	-4158.57	318.547	0.57194		202,4	-5056,839	283,885	0,19196	202,4	-2445,029	280,705	0,15658	202,4	464,7	281,427	0,16464	202,4
202.2	-7470.27	316.873	0.53899	202.2	-8198.34	314.726	0.51723	202.2	-17394.6	315.927	0.52942	202.2	-12716.1	312.719	0.49678	202.2	-6321.68	310.938	0.47854	202.2	-726.941	310.617	0.47524	202.2	15189.5	320.527	0.57574	202.2	7441.5	301.591	0.39976	202.2	-4286.73	319.287	0.57787		202,2	-5267,169	284,151	0,19309	202,2	-2513,089	280,944	0,15743	202,2	323,06	281,653	0,16534	202,2
202	-7676.37	317.674	0.54522	202	-8443.14	315.54	0.52363	202	-17890.7	316.699	0.53537	202	-13115.7	313.484	0.50272	202	-6580.31	311.655	0.48402	202	-938.509	311.261	0.47998	202	15092.3	321.182	0.58043	202	7347.04	302.08	0.4031	202	-4411.23	320.156	0.58508		202	-5554,039	284,444	0,19447	202	-2618,689	281,215	0,1586	202	150,96	281,893	0,16615	202
201.8	-7890.07	318.493	0.55166	201.8	-8671.92	316.376	0.53029	201.8	-18392.4	317.495	0.5416	201.8	-13494.9	314.271	0.50894	201.8	-6846.51	312.388	0.48972	201.8	-1140.47	311.929	0.48503	201.8	14989	321.837	0.58516	201.8	7288	302.581	0.40657	201.8	-4533.56	321.041	0.59233		201,8	-5845,509	284,746	0,19601	201,8	-2730,109	281,479	0,15974	201,8	-36,11	282,14	0,16711	201,8
201.6	-8087	319.454	0.55899	201.6	-8880.94	317.336	0.53767	201.6	-18854.2	318.427	0.54867	201.6	-13881.5	315.176	0.51581	201.6	-7080.3	313.255	0.49626	201.6	-1344.69	312.688	0.49047	201.6	14903.4	322.588	0.59032	201.6	7218.41	303.15	0.4104	201.6	-4647.61	322.078	0.60112		201,6	-6102,989	285,084	0,19742	201,6	-2807,029	281,792	0,16091	201,6	-209,199	282,44	0,16812	201,6
201.4	-8287.46	320.439	0.56676	201.4	-9093.14	318.325	0.54553	201.4	-19272.4	319.402	0.55635	201.4	-14263.7	316.106	0.52313	201.4	-7322.44	314.157	0.50334	201.4	-1562.29	313.477	0.49641	201.4	14824.4	323.338	0.59567	201.4	7141.69	303.761	0.41494	201.4	-4744.8	323.113	0.60952		201,4	-6358,549	285,433	0,19915	201,4	-2873,099	282,125	0,1625	201,4	-395,022	282,741	0,16935	201,4
201.2	-8486.99	321.352	0.57395	201.2	-9282.66	319.214	0.55254	201.2	-19715	320.293	0.56336	201.2	-14648.1	316.947	0.52971	201.2	-7560.9	314.962	0.5096	201.2	-1745.77	314.198	0.50183	201.2	14737.5	324.018	0.60049	201.2	7062.98	304.297	0.41909	201.2	-4826.12	324.059	0.6176		201,2	-6594,579	285,75	0,20072	201,2	-2935,309	282,419	0,16384	201,2	-586,597	283,002	0,17033	201,2
201	-8681.95	322.276	0.58131	201	-9486.61	320.129	0.55986	201	-20158.2	321.219	0.57076	201	-15031.7	317.818	0.53663	201	-7791.9	315.784	0.51607	201	-1953.52	314.925	0.50735	201	14662.2	324.732	0.6057	201	6996.88	304.849	0.42334	201	-4906.46	325.029	0.62573		201	-6824,129	286,084	0,20253	201	-2998,079	282,724	0,16537	201	-759,479	283,262	0,17134	201
200.8	-8876.67	323.363	0.59036	200.8	-9668.66	321.183	0.56865	200.8	-20545.6	322.303	0.57981	200.8	-15359.8	318.821	0.54497	200.8	-7995.89	316.742	0.52401	200.8	-2150.72	315.781	0.51427	200.8	14601.4	325.537	0.61191	200.8	6885.69	305.487	0.42814	200.8	-4995.87	326.153	0.6352		200,8	-7015,509	286,441	0,2047	200,8	-3064,389	283,041	0,16713	200,8	-913,069	283,541	0,17268	200,8
200.6	-9043.04	324.366	0.59868	200.6	-9838.83	322.14	0.57655	200.6	-20937.8	323.272	0.58782	200.6	-15686.4	319.75	0.55266	200.6	-8179.15	317.632	0.53136	200.6	-2323.94	316.554	0.52047	200.6	14530.7	326.281	0.61761	200.6	6780.26	306.077	0.43268	200.6	-5081.02	327.158	0.64363		200,6	-7151,969	286,76	0,20656	200,6	-3095,939	283,329	0,16869	200,6	-1022,901	283,804	0,17396	200,6
200.4	-9200.24	325.392	0.6069	200.4	-10003.9	323.12	0.58438	200.4	-21263.8	324.303	0.59612	200.4	-15996.6	320.689	0.56012	200.4	-8341.34	318.556	0.53872	200.4	-2521.62	317.343	0.5265	200.4	14474.6	327.031	0.62307	200.4	6688.36	306.701	0.4379	200.4	-5155.57	328.168	0.65189		200,4	-7223,989	287,074	0,20808	200,4	-3123,719	283,623	0,17001	200,4	-1140,4395	284,075	0,17502	200,4
200.2	-9346.62	326.59	0.61653	200.2	-10143.4	324.251	0.59341	200.2	-21561.1	325.477	0.60555	200.2	-16274.2	321.786	0.5689	200.2	-8454.82	319.627	0.5473	200.2	-2705.88	318.276	0.53371	200.2	14435	327.911	0.62953	200.2	6579.13	307.423	0.44388	200.2	-5225.78	329.341	0.66154		200,2	-7273,669	287,44	0,2099	200,2	-3124,559	283,932	0,17125	200,2	-1219,3719	284,365	0,17604	200,2
200	-9480.81	327.538	0.62441	200	-10281.8	325.153	0.60089	200	-21783.7	326.403	0.61323	200	-16522.4	322.674	0.5763	200	-8564.88	320.484	0.55443	200	-2903.08	319.029	0.53983	200	14380.7	328.602	0.63485	200	6463.11	308	0.44871	200	-5275.26	330.274	0.66917		200	-7317,759	287,722	0,21153	200	-3121,619	284,183	0,17256	200	-1283,462	284,595	0,17712	200
199.8	-9608.44	328.648	0.6336	199.8	-10409.1	326.205	0.60958	199.8	-21977.6	327.478	0.62211	199.8	-16711	323.712	0.58491	199.8	-8629.31	321.468	0.56257	199.8	-3080.41	319.906	0.54693	199.8	14313.9	329.42	0.64116	199.8	6330.16	308.678	0.4543	199.8	-5324.92	331.385	0.67868		199,8	-7343,679	288,04	0,21331	199,8	-3132,159	284,457	0,17391	199,8	-1354,84	284,848	0,17822	199,8
199.6	-9679.02	329.775	0.64301	199.6	-10508.3	327.292	0.61867	199.6	-22052.1	328.592	0.63143	199.6	-16844.7	324.766	0.59374	199.6	-8642.6	322.491	0.57115	199.6	-3228.87	320.785	0.55411	199.6	14295.2	330.25	0.64765	199.6	6163.96	309.369	0.46017	199.6	-5368.5	332.517	0.68839		199,6	-7307,109	288,338	0,21494	199,6	-3123,739	284,733	0,17533	199,6	-1367,432	285,104	0,17943	199,6
199.4	-9732.6	330.934	0.65277	199.4	-10606.9	328.417	0.62817	199.4	-22077.4	329.748	0.6412	199.4	-16966.7	325.876	0.60316	199.4	-8671.21	323.554	0.58017	199.4	-3358.88	321.687	0.56157	199.4	14272.8	331.094	0.65433	199.4	6014.44	310.092	0.46629	199.4	-5408.05	333.695	0.69855		199,4	-7298,429	288,622	0,2165	199,4	-3129,029	284,983	0,17654	199,4	-1374,731	285,358	0,18067	199,4
199.2	-9750.61	332.274	0.66426	199.2	-10675.5	329.736	0.63953	199.2	-22116.7	331.084	0.65268	199.2	-17056.1	327.174	0.6144	199.2	-8692.57	324.783	0.5908	199.2	-3457.35	322.744	0.57055	199.2	14284.3	332.065	0.66223	199.2	5894.32	310.922	0.47359	199.2	-5446.57	335.061	0.71032		199,2	-7279,479	288,936	0,21837	199,2	-3119,529	285,282	0,17829	199,2	-1366,213	285,638	0,18221	199,2
199	-9755.27	333.826	0.67768	199	-10719.9	331.268	0.65285	199	-22097.7	332.629	0.66607	199	-17109.5	328.654	0.62731	199	-8693.52	326.178	0.60296	199	-3568.25	323.971	0.58112	199	14307.8	333.198	0.67159	199	5793.3	311.871	0.48192	199	-5467.77	336.644	0.72416		199	-7262,149	289,306	0,22079	199	-3106,489	285,608	0,18025	199	-1333,157	285,926	0,18375	199
198.8	-9733.56	335.461	0.69213	198.8	-10724.1	332.902	0.66739	198.8	-22051.1	334.262	0.68055	198.8	-17093.4	330.219	0.64128	198.8	-8704.08	327.658	0.61619	198.8	-3645.55	325.264	0.59259	198.8	14325.4	334.402	0.68191	198.8	5694.49	312.862	0.49052	198.8	-5486.65	338.309	0.73856		198,8	-7223,379	289,683	0,22356	198,8	-3076,539	285,96	0,18279	198,8	-1301,821	286,237	0,18584	198,8
198.6	-9689.93	337.189	0.70736	198.6	-10722.9	334.631	0.68273	198.6	-22016.1	336.007	0.696	198.6	-17111.6	331.873	0.65601	198.6	-8749.65	329.214	0.63007	198.6	-3698.68	326.609	0.60449	198.6	14329	335.647	0.69253	198.6	5621.92	313.932	0.5001	198.6	-5503.89	340.066	0.75393		198,6	-7223,419	290,079	0,22648	198,6	-3063,509	286,342	0,18561	198,6	-1263,7409	286,555	0,18795	198,6
198.4	-9638.43	338.639	0.72007	198.4	-10724.3	336.082	0.69556	198.4	-22015.2	337.491	0.70908	198.4	-17106.1	333.264	0.66835	198.4	-8811.1	330.527	0.64173	198.4	-3750.64	327.748	0.61452	198.4	14374.2	336.722	0.7017	198.4	5544.22	314.83	0.50833	198.4	-5514.76	341.538	0.76687		198,4	-7243,079	290,395	0,22875	198,4	-3076,549	286,629	0,1876	198,4	-1270,5017	286,8	0,18948	198,4
198.2	-9557.17	340.143	0.73331	198.2	-10702.3	337.61	0.70911	198.2	-22032.4	339.038	0.72276	198.2	-17075.1	334.704	0.68116	198.2	-8889.46	331.909	0.65408	198.2	-3789.76	328.946	0.62515	198.2	14423.8	337.833	0.71124	198.2	5491.61	315.783	0.51697	198.2	-5515.07	343.059	0.7801		198,2	-7272,139	290,717	0,23113	198,2	-3091,029	286,915	0,18962	198,2	-1263,5409	287,055	0,19115	198,2
198	-9514.77	341.739	0.74743	198	-10667.2	339.193	0.7232	198	-22074.9	340.626	0.73685	198	-17076.4	336.209	0.69461	198	-9035.8	333.344	0.66695	198	-3842.01	330.193	0.6363	198	14414.7	338.981	0.72117	198	5487.09	316.767	0.526	198	-5519.37	344.658	0.79434		198	-7369,119	291,055	0,23374	198	-3144,239	287,211	0,19181	198	-1340,445	287,325	0,19307	198
197.8	-9478.89	343.619	0.76399	197.8	-10583.2	341.052	0.73967	197.8	-22100.7	342.491	0.75332	197.8	-17093.2	337.967	0.71023	197.8	-9167.76	335.012	0.68184	197.8	-3870.16	331.659	0.64934	197.8	14419.5	340.333	0.73283	197.8	5508.65	317.96	0.53712	197.8	-5506.01	346.523	0.81071		197,8	-7426,309	291,455	0,23685	197,8	-3192,939	287,533	0,19411	197,8	-1443,658	287,624	0,19511	197,8
197.6	-9399.92	345.373	0.77934	197.6	-10486.5	342.773	0.75481	197.6	-21997.4	344.238	0.76865	197.6	-17089.2	339.613	0.72479	197.6	-9303.79	336.579	0.69574	197.6	-3884.24	333.042	0.6616	197.6	14436.7	341.602	0.74371	197.6	5513.79	319.055	0.54746	197.6	-5485.07	348.242	0.82605		197,6	-7467,919	291,813	0,23955	197,6	-3222,589	287,819	0,19607	197,6	-1515,52	287,888	0,19682	197,6
197.4	-9344.02	347.437	0.79743	197.4	-10401.6	344.823	0.77289	197.4	-21948.7	346.29	0.78668	197.4	-17060.6	341.569	0.74214	197.4	-9429.62	338.445	0.71237	197.4	-3877.01	334.666	0.67604	197.4	14433.3	343.078	0.75643	197.4	5525.35	320.346	0.55992	197.4	-5454.25	350.284	0.84451		197,4	-7551,769	292,219	0,24267	197,4	-3285,309	288,146	0,19838	197,4	-1607,48	288,199	0,19895	197,4
197.2	-9284.7	349.593	0.81646	197.2	-10303.1	346.945	0.79173	197.2	-21869.7	348.451	0.80581	197.2	-17006.4	343.607	0.76033	197.2	-9531.22	340.382	0.72975	197.2	-3851.39	336.356	0.69124	197.2	14430.6	344.628	0.76997	197.2	5514.1	321.707	0.57298	197.2	-5414.85	352.438	0.86397		197,2	-7637,199	292,611	0,24581	197,2	-3361,319	288,466	0,20078	197,2	-1706,169	288,496	0,2011	197,2
197	-9231.01	351.837	0.83623	197	-10177.9	349.171	0.81146	197	-21678	350.711	0.82579	197	-16920.1	345.769	0.77964	197	-9569.27	342.429	0.74813	197	-3816.51	338.155	0.70743	197	14366.5	346.26	0.78424	197	5499.96	323.141	0.58673	197	-5374.14	354.691	0.88423		197	-7711,009	292,994	0,24888	197	-3456,299	288,779	0,20314	197	-1811,117	288,779	0,20314	197
196.8	-9164.75	354.499	0.85995	196.8	-10042.7	351.791	0.83496	196.8	-21419.9	353.349	0.84935	196.8	-16787.9	348.281	0.80232	196.8	-9560.74	344.806	0.76974	196.8	-3748.54	340.248	0.72656	196.8	14269.5	348.183	0.80141	196.8	5492.85	324.812	0.60285	196.8	-5332.61	357.327	0.90793		196,8	-7755,089	293,447	0,25293	196,8	-3567,479	289,155	0,20639	196,8	-1903,136	289,092	0,20571	196,8
196.6	-9055.81	357.028	0.88217	196.6	-9938.56	354.275	0.85691	196.6	-21026.8	355.887	0.87171	196.6	-16615.1	350.704	0.8239	196.6	-9467.1	347.058	0.7899	196.6	-3686.67	342.238	0.74448	196.6	14187.7	350.036	0.81769	196.6	5450	326.388	0.61816	196.6	-5280.88	359.812	0.93002		196,6	-7752,239	293,865	0,25645	196,6	-3680,529	289,512	0,20931	196,6	-1937,299	289,381	0,20788	196,6
196.4	-8909.98	359.693	0.9056	196.4	-9803.44	356.904	0.88017	196.4	-20588.7	358.576	0.89543	196.4	-16368.3	353.257	0.84666	196.4	-9308.4	349.45	0.81137	196.4	-3604.32	344.347	0.76355	196.4	14134.3	352.002	0.83506	196.4	5408.06	328.048	0.63416	196.4	-5219.97	362.444	0.9533		196,4	-7715,879	294,271	0,25994	196,4	-3767,519	289,872	0,21236	196,4	-1967,324	289,663	0,21009	196,4
196.2	-8782.44	362.501	0.93025	196.2	-9663.49	359.665	0.90455	196.2	-20148.3	361.41	0.92038	196.2	-16135	355.959	0.87072	196.2	-9131.38	351.978	0.83405	196.2	-3525.32	346.584	0.78379	196.2	14008.2	354.064	0.85331	196.2	5383.22	329.839	0.65141	196.2	-5151.89	365.23	0.97796		196,2	-7694,009	294,706	0,26382	196,2	-3875,859	290,242	0,21559	196,2	-2007,316	289,977	0,2127	196,2
196	-8669.23	366.118	0.96199	196	-9501.9	363.227	0.93602	196	-19621.2	365.071	0.95259	196	-15872.3	359.447	0.90179	196	-8930.3	355.23	0.86325	196	-3465.28	349.478	0.81004	196	13873.6	356.763	0.8773	196	5373.22	332.169	0.67355	196	-5083.33	368.808	1.00943		196	-7674,469	295,234	0,2687	196	-3968,509	290,705	0,21984	196	-2046,82	290,347	0,21595	196
195.8	-8478.24	369.625	0.99255	195.8	-9320.97	366.664	0.96616	195.8	-18970.5	368.587	0.98331	195.8	-15497.8	362.791	0.93136	195.8	-8666.55	358.4	0.89154	195.8	-3362.46	352.277	0.8353	195.8	13791	359.36	0.90027	195.8	5318.6	334.428	0.69526	195.8	-4985.56	372.266	1.03976		195,8	-7574,559	295,734	0,27334	195,8	-4000,689	291,12	0,22361	195,8	-2027,459	290,689	0,21894	195,8
195.6	-8246.3	373.35	1.02476	195.6	-9126.95	370.314	0.99793	195.6	-18336.4	372.294	1.01545	195.6	-15111.6	366.289	0.96206	195.6	-8390.31	361.759	0.9213	195.6	-3233.3	355.209	0.86158	195.6	13712.9	362.133	0.92467	195.6	5235.78	336.838	0.71838	195.6	-4892.74	375.916	1.07153		195,6	-7487,849	296,252	0,27814	195,6	-3998,109	291,551	0,22755	195,6	-1972,973	291,059	0,22222	195,6
195.4	-8015.97	376.868	1.05486	195.4	-8911.55	373.773	1.02771	195.4	-17778.2	375.81	1.04559	195.4	-14693.8	369.626	0.99104	195.4	-8123.85	364.941	0.94919	195.4	-3102.39	358.011	0.88645	195.4	13636.3	364.76	0.94757	195.4	5148.6	339.125	0.73991	195.4	-4782.43	379.379	1.10162		195,4	-7416,339	296,708	0,28223	195,4	-3980,419	291,935	0,23093	195,4	-1927,118	291,415	0,2253	195,4
195.2	-7741.89	380.998	1.09012	195.2	-8610.54	377.799	1.06231	195.2	-17222.4	379.904	1.08061	195.2	-14277.8	373.485	1.0245	195.2	-7860.69	368.667	0.98183	195.2	-3015.5	361.298	0.91566	195.2	13508.6	367.853	0.97458	195.2	5058.25	341.815	0.76536	195.2	-4654.25	383.442	1.13695		195,2	-7337,599	297,227	0,2871	195,2	-3920,419	292,369	0,23495	195,2	-1903,023	291,798	0,22877	195,2
195	-7458.04	384.887	1.12321	195	-8317.44	381.601	1.09488	195	-16747.6	383.776	1.11365	195	-13815.6	377.14	1.05611	195	-7586.88	372.177	1.01252	195	-2951.34	364.433	0.9435	195	13319.4	370.792	1.00026	195	4994.94	344.409	0.78963	195	-4516.32	387.277	1.17003		195	-7274,429	297,717	0,29186	195	-3849,469	292,769	0,23883	195	-1917,648	292,162	0,23226	195
194.8	-7129.46	389.42	1.1615	194.8	-8015.81	386.093	1.13311	194.8	-16258	388.298	1.15194	194.8	-13308.3	381.401	1.09272	194.8	-7263.04	376.273	1.0481	194.8	-2858.98	368.1	0.97589	194.8	13149.5	374.225	1.03012	194.8	4886.49	347.447	0.81799	194.8	-4361.05	391.755	1.20807		194,8	-7208,559	298,247	0,29706	194,8	-3729,799	293,224	0,24329	194,8	-1918,674	292,549	0,23601	194,8
194.6	-6764.67	394.23	1.2016	194.6	-7689.29	390.82	1.1728	194.6	-15791.2	393.084	1.19193	194.6	-12798.9	385.924	1.13107	194.6	-6931.36	380.611	1.08529	194.6	-2762.96	371.985	1.00978	194.6	12974.8	377.881	1.06154	194.6	4725.64	350.692	0.84769	194.6	-4195.43	396.469	1.2478		194,6	-7127,059	298,782	0,30215	194,6	-3581,119	293,69	0,24772	194,6	-1922,543	292,954	0,23978	194,6
194.4	-6432.23	399.292	1.24343	194.4	-7279.41	395.761	1.21391	194.4	-15369.1	398.092	1.23341	194.4	-12313.8	390.702	1.17125	194.4	-6642.37	385.168	1.12404	194.4	-2658.07	376.081	1.04525	194.4	12742.8	381.775	1.09481	194.4	4622.64	354.146	0.87894	194.4	-4047.06	401.402	1.28894		194,4	-7091,229	299,329	0,3074	194,4	-3465,429	294,183	0,25247	194,4	-2002,575	293,376	0,24379	194,4
194.2	-6101.47	404.608	1.28691	194.2	-6905.47	400.967	1.25681	194.2	-14887.1	403.392	1.27687	194.2	-11807.8	395.747	1.21326	194.2	-6352.31	389.95	1.16434	194.2	-2589.51	380.437	1.08268	194.2	12460.1	385.903	1.12981	194.2	4495.72	357.824	0.91257	194.2	-3879.49	406.628	1.33197		194,2	-7084,299	299,871	0,31261	194,2	-3361,509	294,686	0,25735	194,2	-2098,105	293,801	0,24783	194,2
194	-5736.85	410.201	1.3324	194	-6536.72	406.435	1.30162	194	-14356.5	408.987	1.32249	194	-11243.9	401.052	1.25722	194	-6037.22	394.999	1.20668	194	-2518.86	385.016	1.12188	194	12186.1	390.289	1.16691	194	4364.5	361.762	0.94794	194	-3722.35	412.117	1.37662		194	-7062,379	300,436	0,31829	194	-3238,809	295,189	0,26245	194	-2168,495	294,219	0,25203	194
193.8	-5350.38	415.491	1.37478	193.8	-6167.36	411.596	1.34329	193.8	-13777.5	414.278	1.36498	193.8	-10688.5	406.072	1.29819	193.8	-5723.93	399.782	1.24623	193.8	-2365.74	389.361	1.15857	193.8	11893.7	394.443	1.20156	193.8	4232.97	365.524	0.98141	193.8	-3547.33	417.298	1.41814		193,8	-6937,189	300,926	0,32301	193,8	-3120,109	295,666	0,26711	193,8	-2205,74	294,627	0,25596	193,8
193.6	-4939.16	421.017	1.41863	193.6	-5829.08	416.984	1.38638	193.6	-13176.3	419.8	1.4089	193.6	-10189.1	411.31	1.34056	193.6	-5424.78	404.799	1.28733	193.6	-2200.94	393.896	1.19654	193.6	11546.4	398.83	1.23789	193.6	4065.48	369.499	1.01671	193.6	-3364.19	422.717	1.46134		193,6	-6800,619	301,427	0,32789	193,6	-3044,149	296,154	0,27193	193,6	-2264,39	295,033	0,25992	193,6
193.4	-4561.36	427.468	1.46914	193.4	-5484.7	423.224	1.43563	193.4	-12509	426.216	1.45926	193.4	-9615.55	417.377	1.389	193.4	-5147.61	410.662	1.33477	193.4	-2054.79	399.191	1.24035	193.4	11143.3	403.987	1.28011	193.4	3922.38	374.159	1.05756	193.4	-3174.83	429.036	1.51129		193,4	-6703,599	301,985	0,33324	193,4	-3020,209	296,677	0,27699	193,4	-2305,6	295,505	0,26445	193,4
193.2	-4157.67	433.552	1.51627	193.2	-5158.49	429.105	1.48157	193.2	-11820.2	432.252	1.50614	193.2	-9028.91	423.085	1.43412	193.2	-4800.01	416.176	1.37894	193.2	-1918.55	404.196	1.2814	193.2	10693.5	408.848	1.31958	193.2	3809.27	378.578	1.09639	193.2	-2964.22	435	1.55793		193,2	-6556,659	302,489	0,33812	193,2	-2981,529	297,162	0,28175	193,2	-2311,1	295,921	0,2685	193,2
193	-3775.76	441.391	1.57633	193	-4890.99	436.685	1.54015	193	-11156.5	439.989	1.56556	193	-8437.44	430.394	1.49128	193	-4443.1	423.263	1.43514	193	-1757.88	410.666	1.33398	193	10181.4	415.102	1.36991	193	3693.77	384.3	1.14601	193	-2742.46	442.619	1.61647		193	-6405,069	303,081	0,34396	193	-2972,069	297,74	0,28753	193	-2306,07	296,433	0,27359	193
192.8	-3364.01	448.913	1.63309	192.8	-4578.5	443.918	1.59523	192.8	-10354.8	447.384	1.62152	192.8	-7865.25	437.356	1.54495	192.8	-4057.89	430.065	1.48833	192.8	-1583.83	416.877	1.38379	192.8	9697.64	421.138	1.41788	192.8	3585.74	389.841	1.19308	192.8	-2511.13	449.914	1.67184		192,8	-6218,889	303,628	0,34931	192,8	-2965,839	298,244	0,2925	192,8	-2275,58	296,891	0,2781	192,8
192.6	-2983.29	457.636	1.69782	192.6	-4214.91	452.239	1.65756	192.6	-9556.48	455.93	1.6851	192.6	-7292.05	445.411	1.60604	192.6	-3689.54	437.933	1.54885	192.6	-1423.51	424.13	1.44105	192.6	9170.67	428.201	1.47316	192.6	3514.33	396.3	1.24772	192.6	-2246.16	458.359	1.73482		192,6	-6030,789	304,236	0,35512	192,6	-2986,929	298,818	0,29804	192,6	-2232,93	297,398	0,28295	192,6
192.4	-2639.31	465.157	1.7526	192.4	-3860.54	459.393	1.71018	192.4	-8746.02	463.273	1.73875	192.4	-6649.17	452.328	1.65756	192.4	-3320.21	444.733	1.60022	192.4	-1269.74	430.409	1.48977	192.4	8678.89	434.342	1.52042	192.4	3510.7	401.913	1.29462	192.4	-1993.08	465.595	1.78801		192,4	-5928,259	304,752	0,35985	192,4	-3026,579	299,296	0,30246	192,4	-2161,332	297,806	0,28663	192,4
192.2	-2285.64	473.932	1.8157	192.2	-3479.35	467.733	1.77079	192.2	-7847.45	471.806	1.80032	192.2	-6041.67	460.38	1.71684	192.2	-2947.87	452.655	1.65939	192.2	-1117.33	437.743	1.54607	192.2	8196.03	441.548	1.5753	192.2	3467.77	408.515	1.34889	192.2	-1754.49	474.027	1.84906		192,2	-5842,569	305,312	0,36506	192,2	-3026,989	299,839	0,30758	192,2	-2099,239	298,271	0,29096	192,2
192	-1931.64	482.236	1.87436	192	-3089.98	475.606	1.827	192	-7041.91	479.872	1.8575	192	-5463.52	467.983	1.77186	192	-2633.78	460.119	1.71417	192	-940.204	444.711	1.59866	192	7675.43	448.448	1.627	192	3475.42	414.814	1.40014	192	-1503.56	481.985	1.90572		192	-5775,379	305,832	0,36974	192	-3053,189	300,343	0,31217	192	-2102,071	298,711	0,29488	192
191.8	-1620.42	492.942	1.94858	191.8	-2653.18	485.782	1.89836	191.8	-6167.94	490.301	1.93009	191.8	-4863.99	477.706	1.84096	191.8	-2295.28	469.767	1.78373	191.8	-744.03	453.757	1.66576	191.8	7192.23	457.398	1.69291	191.8	3486.03	423.034	1.46545	191.8	-1241.93	492.234	1.97752		191,8	-5727,549	306,485	0,37543	191,8	-3073,409	300,976	0,31775	191,8	-2114,427	299,298	0,30001	191,8
191.6	-1295.36	503.226	2.01845	191.6	-2219.06	495.569	1.96566	191.6	-5369.39	500.359	1.99872	191.6	-4192.7	487.044	1.90607	191.6	-1912.36	479.06	1.84945	191.6	-589.696	462.478	1.72925	191.6	6719.14	466.061	1.75554	191.6	3485.62	431.014	1.52808	191.6	-983.31	502.121	2.0456		191,6	-5765,859	307,116	0,3808	191,6	-3084,359	301,575	0,32288	191,6	-2155,852	299,848	0,30464	191,6
191.4	-1029.48	514.109	2.09109	191.4	-1739.63	505.911	2.03558	191.4	-4605.97	510.995	2.07006	191.4	-3486.86	496.878	1.97351	191.4	-1510.89	488.886	1.9178	191.4	-419.162	471.731	1.79553	191.4	6260.99	475.24	1.82085	191.4	3522.97	439.513	1.59345	191.4	-699.686	512.529	2.11611		191,4	-5848,759	307,75	0,38615	191,4	-3069,509	302,203	0,32827	191,4	-2235,06	300,43	0,30958	191,4
191.2	-744.295	526.836	2.17438	191.2	-1273.51	518.022	2.11589	191.2	-3884.53	523.404	2.15165	191.2	-2855.52	508.242	2.04999	191.2	-1049.86	500.327	1.99587	191.2	-213.017	482.525	1.87142	191.2	5836.35	485.997	1.89601	191.2	3563.17	449.509	1.66871	191.2	-432.202	524.631	2.1965		191,2	-5899,269	308,47	0,39215	191,2	-3015,939	302,885	0,33398	191,2	-2352,37	301,073	0,31492	191,2
191	-513.879	539.133	2.25318	191	-783.308	529.69	2.19172	191	-3261	535.381	2.22882	191	-2253.68	519.095	2.12162	191	-641.102	511.333	2.06951	191	-27.05	492.984	1.94356	191	5364.87	496.397	1.9673	191	3589.21	459.187	1.74001	191	-175.491	536.277	2.27232		191	-5978,949	309,147	0,39771	191	-3022,499	303,514	0,33915	191	-2539,26	301,684	0,31993	191
190.8	-292.211	550.818	2.32664	190.8	-316.764	540.746	2.26224	190.8	-2630.96	546.736	2.3006	190.8	-1629.28	529.271	2.18761	190.8	-264.684	521.752	2.13796	190.8	189.95	502.947	2.01105	190.8	4973.75	506.258	2.0337	190.8	3686.54	468.41	1.80686	190.8	80.3501	547.309	2.34261		190,8	-6096,099	309,76	0,40268	190,8	-3048,389	304,113	0,34406	190,8	-2696,51	302,245	0,32448	190,8
190.6	-115.863	564.488	2.41091	190.6	184.602	553.678	2.34319	190.6	-2016.87	560.012	2.38295	190.6	-1021.19	541.068	2.26275	190.6	107.071	534.013	2.21706	190.6	450.52	514.645	2.08889	190.6	4640.82	517.881	2.1106	190.6	3775.52	479.249	1.88385	190.6	307.337	560.18	2.4229		190,6	-6155,919	310,483	0,40856	190,6	-3031,679	304,796	0,34965	190,6	-2820,13	302,881	0,3296	190,6
190.4	53.643	578.971	2.4983	190.4	582.836	567.296	2.42669	190.4	-1402.36	574.001	2.4679	190.4	-483.443	553.314	2.33925	190.4	336.316	546.952	2.29884	190.4	708.11	527.018	2.16957	190.4	4320.45	530.234	2.19072	190.4	3867.4	490.707	1.96366	190.4	509.892	573.748	2.50602		190,4	-6283,559	311,225	0,41453	190,4	-3035,529	305,524	0,35559	190,4	-2988,29	303,523	0,33469	190,4
190.2	243.488	594.266	2.58843	190.2	951.457	581.659	2.51275	190.2	-789.76	588.741	2.55536	190.2	65.037	565.976	2.41664	190.2	529.204	560.638	2.38341	190.2	963.4	540.136	2.25321	190.2	3996.03	543.354	2.27393	190.2	3906.84	502.862	2.04638	190.2	706.079	588.093	2.59185		190,2	-6321,259	311,987	0,42047	190,2	-3062,009	306,278	0,36157	190,2	-3166,02	304,213	0,34004	190,2
190	437.836	608.77	2.67225	190	1259.26	595.256	2.59275	190	-324.102	602.667	2.63647	190	681.812	577.69	2.48707	190	668.664	573.607	2.46212	190	1183.69	552.605	2.3313	190	3700.71	555.807	2.35153	190	3975.16	514.404	2.1233	190	874.54	601.697	2.67146		190	-6294,499	312,711	0,42632	190	-3107,149	306,985	0,36736	190	-3340,65	304,858	0,34522	190
189.8	624.392	623.941	2.75788	189.8	1539.55	609.522	2.67477	189.8	272.58	617.235	2.71936	189.8	1318.34	589.663	2.55753	189.8	854.429	587.255	2.54309	189.8	1401.51	565.726	2.41163	189.8	3482.95	568.911	2.43137	189.8	4040.28	526.593	2.20279	189.8	1018.97	615.978	2.7533		189,8	-6238,069	313,465	0,43215	189,8	-3107,799	307,726	0,37317	189,8	-3482,61	305,555	0,35063	189,8
189.6	837.904	641.591	2.85532	189.6	1762.84	626.162	2.76845	189.6	785.9	634.233	2.81404	189.6	1882.16	603.231	2.6359	189.6	1032.82	603.267	2.63611	189.6	1571.24	581.137	2.50404	189.6	3247.25	584.267	2.523	189.6	4088.22	540.911	2.29441	189.6	1131.39	632.642	2.84659		189,6	-6155,009	314,348	0,43906	189,6	-3105,219	308,609	0,38022	189,6	-3657,52	306,366	0,35698	189,6
189.4	1043.1	662.05	2.96488	189.4	1918.25	645.498	2.87411	189.4	1321.02	653.972	2.92075	189.4	2397.34	618.379	2.721	189.4	1201.69	621.982	2.74167	189.4	1725.05	599.143	2.60886	189.4	2973.54	602.279	2.62737	189.4	4124.3	557.707	2.39925	189.4	1238.16	651.983	2.95204		189,4	-6081,279	315,368	0,44649	189,4	-3124,309	309,634	0,38787	189,4	-3821,43	307,363	0,3644	189,4
189.2	1253.88	685.876	3.08786	189.2	2073.15	668.054	2.99298	189.2	1736.11	677.01	3.04084	189.2	2880.77	635.127	2.81186	189.2	1348.66	643.873	2.86074	189.2	1796.61	620.31	2.7277	189.2	2740.94	623.444	2.74566	189.2	4199.04	577.591	2.51909	189.2	1349.28	674.512	3.07093		189,2	-6035,719	316,609	0,45471	189,2	-3166,299	310,872	0,39624	189,2	-3928,93	308,536	0,37219	189,2
189	1479.77	713.472	3.22504	189	2202.11	694.351	3.12659	189	2090.88	703.792	3.17539	189	3295.25	653.207	2.90662	189	1461.86	669.505	2.99513	189	1845.62	645.128	2.86201	189	2553.9	648.301	2.8796	189	4288.55	601.199	2.65579	189	1439.98	700.733	3.20387		189	-5974,889	318,091	0,46401	189	-3188,889	312,332	0,40556	189	-4012,85	309,971	0,38133	189
188.8	1746.41	740.491	3.35341	188.8	2288.06	720.201	3.25217	188.8	2542.62	730.103	3.30179	188.8	3676.33	669.451	2.98785	188.8	1602.1	694.878	3.12235	188.8	1923.42	669.857	2.99	188.8	2438.22	673.092	3.00737	188.8	4363.88	624.983	2.78815	188.8	1511.74	726.435	3.32911		188,8	-5987,499	319,615	0,47235	188,8	-3184,789	313,843	0,414	188,8	-4040,32	311,449	0,38953	188,8
188.6	1976.38	764.078	3.4614	188.6	2360.1	742.881	3.35842	188.6	3071.28	753.149	3.40852	188.6	4049.99	682.423	3.05025	188.6	1741.04	717.305	3.23077	188.6	1906.66	691.844	3.09973	188.6	2380.03	695.225	3.11738	188.6	4408.91	646.327	2.90264	188.6	1560.35	749.009	3.43535		188,6	-6002,229	320,986	0,47933	188,6	-3137,479	315,219	0,42123	188,6	-4039,01	312,805	0,39665	188,6
188.4	2213.18	788.493	3.5693	188.4	2389.84	766.349	3.46457	188.4	3517.45	776.917	3.51478	188.4	4438.05	694.602	3.10643	188.4	1838.67	740.759	3.34025	188.4	1878.3	714.97	3.21116	188.4	2313.22	718.558	3.22937	188.4	4400.21	668.978	3.01986	188.4	1604.19	772.398	3.54165		188,4	-5998,749	322,466	0,48637	188,4	-3119,369	316,678	0,42828	188,4	-4036,83	314,256	0,40371	188,4
188.2	2453.58	815.944	3.68634	188.2	2447.8	792.887	3.58042	188.2	3923.45	803.731	3.63047	188.2	4848.46	706.897	3.16061	188.2	1988.11	767.436	3.4604	188.2	1841.24	741.649	3.33524	188.2	2315.28	745.526	3.3543	188.2	4356.63	695.404	3.15152	188.2	1627.59	798.905	3.65788		188,2	-5961,539	324,246	0,4947	188,2	-3082,619	318,446	0,43676	188,2	-4020,74	316	0,41206	188,2
188	2670.55	843.542	3.7998	188	2500.87	819.762	3.69364	188	4398.2	830.707	3.74275	188	5137.73	717.803	3.20621	188	2140.54	794.911	3.57984	188	1798.41	769.358	3.45956	188	2342.81	773.542	3.4795	188	4297.29	723.215	3.28456	188	1678.04	825.782	3.77155		188	-5841,839	326,108	0,50312	188	-3019,359	320,305	0,44542	188	-4037,92	317,865	0,42091	188
187.8	2869.87	870.771	3.90751	187.8	2550.46	846.614	3.80259	187.8	4884	857.505	3.85014	187.8	5298.26	727.316	3.24337	187.8	2354.5	822.741	3.69634	187.8	1800.66	797.899	3.58291	187.8	2335.31	802.392	3.60366	187.8	4237.35	752.174	3.41852	187.8	1703.47	852.607	3.88115		187,8	-5788,529	328,116	0,51214	187,8	-2962,209	322,305	0,45467	187,8	-4003,29	319,849	0,43011	187,8
187.6	3009.38	899.271	4.01559	187.6	2592.64	875.479	3.91513	187.6	5221.09	885.984	3.95972	187.6	5431.6	736.13	3.27473	187.6	2508.45	853.159	3.81872	187.6	1782.94	829.632	3.71471	187.6	2299.39	834.573	3.73677	187.6	4173.33	785.144	3.5649	187.6	1736.51	881.4	3.99414		187,6	-5741,109	330,466	0,52259	187,6	-2951,679	324,627	0,46519	187,6	-4039,33	322,155	0,44063	187,6
187.4	3109.2	923.709	4.10413	187.4	2610.48	900.931	4.01021	187.4	5612.27	910.752	4.05092	187.4	5525.42	742.966	3.29617	187.4	2652.28	880.577	3.92454	187.4	1790.1	858.85	3.83119	187.4	2233.51	864.273	3.85468	187.4	4178.14	816.333	3.6979	187.4	1778.23	906.711	4.08943		187,4	-5719,189	332,742	0,53243	187,4	-2990,089	326,903	0,47536	187,4	-4069,68	324,41	0,45074	187,4
187.2	3224.17	946.004	4.18125	187.2	2679.74	924.808	4.09571	187.2	5923.84	933.718	4.13184	187.2	5604.48	748.746	3.3116	187.2	2760.32	906.854	4.02193	187.2	1738.79	887.545	3.94115	187.2	2223.99	893.535	3.96638	187.2	4246.08	848.106	3.82796	187.2	1837.77	930.424	4.17512		187,2	-5715,699	335,148	0,5428	187,2	-3014,039	329,315	0,48613	187,2	-4122,7	326,778	0,46123	187,2
187	3343.13	962.476	4.23549	187	2677.52	942.929	4.15784	187	6348.27	950.902	4.18966	187	5737.07	752.767	3.32009	187	2902.46	927.14	4.09411	187	1722.82	910.131	4.02438	187	2188.79	916.609	4.05107	187	4371.78	874.053	3.9303	187	1888.28	948.345	4.2373		187	-5696,709	337,216	0,55159	187	-3041,859	331,371	0,49509	187	-4193,71	328,776	0,46975	187
186.8	3390.9	980.237	4.29048	186.8	2650.83	962.986	4.2231	186.8	6787.91	969.739	4.24959	186.8	6017.12	756.947	3.32597	186.8	3018.96	950.066	4.17196	186.8	1707.31	936.166	4.11625	186.8	2136.98	943.337	4.14508	186.8	4460.54	905.116	4.04869	186.8	1924.38	968.183	4.30287		186,8	-5655,999	339,86	0,56248	186,8	-3081,589	334,017	0,50637	186,8	-4272,45	331,356	0,48055	186,8
186.6	3415.3	996.607	4.33688	186.6	2655.82	981.99	4.28067	186.6	7222.51	987.36	4.3014	186.6	6276.43	760.808	3.32801	186.6	3086.15	972.295	4.24299	186.6	1668.23	962.02	4.2027	186.6	2132.7	970.019	4.2341	186.6	4562.85	937.485	4.16655	186.6	1945.35	987.059	4.36127		186,6	-5517,429	342,888	0,57463	186,6	-3086,679	337,04	0,51889	186,6	-4294,02	334,295	0,49245	186,6
186.4	3455.18	1013.19	4.37749	186.4	2693.01	1001.44	4.33302	186.4	7488.25	1005.22	4.34739	186.4	6495.43	764.832	3.32505	186.4	3130.82	995.596	4.31071	186.4	1674.92	989.842	4.28866	186.4	2142.67	998.721	4.32265	186.4	4641.24	974.018	4.29165	186.4	1965.88	1006.43	4.41535		186,4	-5356,259	346,875	0,58986	186,4	-3105,819	341,051	0,53489	186,4	-4363,15	338,204	0,50774	186,4
186.2	3458.72	1026.31	4.4023	186.2	2661.95	1016.85	4.36692	186.2	7738.26	1019.44	4.37664	186.2	6684.76	768.192	3.31679	186.2	3146.93	1014.22	4.35702	186.2	1675.75	1012.49	4.35051	186.2	2162.55	1022.03	4.38632	186.2	4742.47	1005.16	4.38979	186.2	1975.62	1021.86	4.45122		186,2	-5227,529	351,216	0,60597	186,2	-3093,379	345,372	0,55139	186,2	-4489,14	342,445	0,52378	186,2
186	3406.18	1035.56	4.41325	186	2646.27	1027.75	4.38425	186	7902.26	1029.52	4.39084	186	6775.84	770.904	3.30632	186	3158.26	1027.25	4.38241	186	1677.75	1028.35	4.38651	186	2162.72	1038.13	4.42272	186	4866.85	1027.37	4.45281	186	1985.77	1032.8	4.47075		186	-5092,119	355,321	0,62045	186	-3057,729	349,425	0,56591	186	-4568,05	346,472	0,53832	186
185.8	3350.06	1042.27	4.41676	185.8	2637.12	1035.58	4.39212	185.8	7960.28	1036.92	4.39704	185.8	6863.17	773.263	3.29635	185.8	3153.49	1036.43	4.39526	185.8	1674.27	1039.48	4.4065	185.8	2143.05	1049.27	4.44245	185.8	5038.16	1042.91	4.49111	185.8	1985.23	1040.71	4.48067		185,8	-5076,999	359,089	0,63369	185,8	-3018,569	353,153	0,57928	185,8	-4629,22	350,153	0,55149	185,8
185.6	3275.01	1048.25	4.41566	185.6	2600.89	1042.49	4.39452	185.6	7996.08	1043.48	4.39817	185.6	6982.87	775.715	3.28493	185.6	3116.66	1044.34	4.40135	185.6	1648.54	1048.85	4.41786	185.6	2164.53	1058.49	4.45298	185.6	5184.23	1055.85	4.51766	185.6	1995.55	1047.62	4.4851		185,6	-5058,489	363,121	0,64717	185,6	-2973,609	357,155	0,59298	185,6	-4712,98	354,135	0,56528	185,6
185.4	3220.29	1054.19	4.41069	185.4	2586.94	1049.24	4.39262	185.4	8055.75	1050.06	4.39562	185.4	7063.79	778.454	3.27124	185.4	3110.11	1051.81	4.40201	185.4	1629.14	1057.53	4.42285	185.4	2213.73	1066.95	4.45692	185.4	5316.03	1067.39	4.53521	185.4	1995.15	1054.47	4.48548		185,4	-5027,939	367,866	0,66308	185,4	-2903,229	361,881	0,6093	185,4	-4700,68	358,793	0,58129	185,4
185.2	3175.27	1060.68	4.40063	185.2	2599.93	1056.56	4.38568	185.2	8042.73	1057.12	4.38769	185.2	7176.34	781.823	3.25349	185.2	3069.6	1059.52	4.39641	185.2	1611.26	1065.97	4.41972	185.2	2310.9	1075.03	4.45229	185.2	5391.07	1077.58	4.5412	185.2	2012.29	1061.69	4.48035		185,2	-4985,999	373,837	0,68233	185,2	-2792,439	367,819	0,62899	185,2	-4668,86	364,615	0,60031	185,2
185	3092.83	1067.47	4.386	185	2598.7	1063.92	4.37319	185	8048.42	1064.27	4.37447	185	7263.67	785.639	3.23227	185	3027.75	1066.86	4.3838	185	1663.35	1073.68	4.40833	185	2412.4	1081.96	4.4379	185	5409.4	1085.29	4.53286	185	2015.22	1068.93	4.47016		185	-4908,679	380,736	0,70344	185	-2690,009	374,69	0,65066	185	-4612,16	371,288	0,62067	185
[truncated: 203 more columns]

## Sheet: Sup. Fig. 4 - ECD DFVNWL
pH 1.89																																					pH 3.20
0h				15min				30min				45min				1h				2h				4h				24h				168h					0h				15min				30min				45min
nm (x)	Mol. Ellip. (y)	HT [V]	ABSORBANCE	nm (x)	Mol. Ellip. (y)	HT [V]	ABSORBANCE	nm (x)	Mol. Ellip. (y)	HT [V]	ABSORBANCE	nm (x)	Mol. Ellip. (y)	HT [V]	ABSORBANCE	nm (x)	Mol. Ellip. (y)	HT [V]	ABSORBANCE	nm (x)	Mol. Ellip. (y)	HT [V]	ABSORBANCE	nm (x)	Mol. Ellip. (y)	HT [V]	ABSORBANCE	nm (x)	Mol. Ellip. (y)	HT [V]	ABSORBANCE	nm (x)	Mol. Ellip. (y)	HT [V]	ABSORBANCE		nm (x)	Mol. Ellip. (y)	HT [V]	ABSORBANCE	nm (x)	Mol. Ellip. (y)	HT [V]	ABSORBANCE	nm (x)	Mol. Ellip. (y)	HT [V]	ABSORBANCE	nm (x)
260	0	327.681	0.06056	260	0	327.757	0.06131	260	0	327.937	0.06311	260	0	327.608	0.05983	260	0	327.875	0.0625	260	0	327.741	0.06116	260	0	328.18	0.06554	260	0	328.064	0.05696	260	0	328.804	0.05712		260	0	327.449	0.05824	260	0	328.112	0.06487	260	0	328.652	0.07025	260
259.8	-10.677	327.865	0.06009	259.8	-16.297	327.942	0.06086	259.8	-0.575	328.122	0.06265	259.8	-15.063	327.797	0.05941	259.8	-12.57	328.066	0.06209	259.8	-2.456	327.932	0.06076	259.8	0.525	328.37	0.06513	259.8	7.2571	328.252	0.05654	259.8	-10.477	328.993	0.05669		259.8	10.488	327.637	0.05781	259.8	-100.872	328.336	0.0648	259.8	-17.294	328.881	0.07022	259.8
259.6	-20.188	328.05	0.05962	259.6	-27.9395	328.126	0.06038	259.6	3.7219	328.309	0.06221	259.6	-28.931	327.985	0.05898	259.6	-28.095	328.255	0.06167	259.6	-3.718	328.123	0.06035	259.6	5.691	328.561	0.06473	259.6	15.9852	328.441	0.05614	259.6	-19.453	329.184	0.05628		259.6	17.484	327.826	0.05739	259.6	-197.932	328.56	0.06471	259.6	-40.898	329.11	0.07019	259.6
259.4	-28.311	328.23	0.05915	259.4	-34.521	328.309	0.05994	259.4	11.1013	328.495	0.06179	259.4	-44.285	328.17	0.05856	259.4	-47.527	328.441	0.06126	259.4	-2.438	328.309	0.05994	259.4	9.401	328.751	0.06435	259.4	24.3529	328.629	0.05576	259.4	-23.844	329.373	0.05587		259.4	31.286	328.015	0.057	259.4	-281.561	328.782	0.06466	259.4	-84.414	329.338	0.07019	259.4
259.2	-37.788	328.416	0.0587	259.2	-40.1793	328.496	0.0595	259.2	19.6986	328.684	0.06137	259.2	-65.5943	328.359	0.05812	259.2	-71.248	328.632	0.06085	259.2	-4.314	328.499	0.05953	259.2	13.479	328.947	0.06399	259.2	29.6151	328.822	0.05539	259.2	-22.161	329.564	0.05545		259.2	49.17	328.21	0.05665	259.2	-351.516	329.01	0.06462	259.2	-118.809	329.572	0.07021	259.2
259	-48.054	328.597	0.0582	259	-46.9155	328.681	0.05904	259	33.6376	328.867	0.0609	259	-86.0616	328.547	0.0577	259	-93.054	328.821	0.06043	259	-4.621	328.689	0.05912	259	21.481	329.137	0.06358	259	38.5159	329.01	0.05501	259	-16.813	329.754	0.05504		259	64.764	328.4	0.05624	259	-392.413	329.233	0.06454	259	-125.224	329.804	0.07021	259
258.8	-53.011	328.78	0.05771	258.8	-51.5159	328.869	0.05859	258.8	50.0014	329.052	0.06042	258.8	-102.26	328.737	0.05727	258.8	-119.319	329.011	0.06001	258.8	-10.269	328.879	0.05869	258.8	34.395	329.33	0.06319	258.8	46.9066	329.203	0.05466	258.8	-10.331	329.946	0.05464		258.8	82.052	328.589	0.0558	258.8	-411.113	329.46	0.06448	258.8	-126.556	330.037	0.07021	258.8
258.6	-54.997	328.965	0.05723	258.6	-55.1636	329.053	0.0581	258.6	69.1648	329.236	0.05992	258.6	-115.566	328.925	0.05684	258.6	-142.931	329.197	0.05954	258.6	-18.15	329.069	0.05827	258.6	47.365	329.526	0.06281	258.6	55.2201	329.395	0.05434	258.6	-6.623	330.137	0.05425		258.6	97.654	328.777	0.05536	258.6	-398.246	329.685	0.06439	258.6	-122.501	330.269	0.0702	258.6
258.4	-53.736	329.152	0.05678	258.4	-51.6712	329.24	0.05766	258.4	91.5274	329.42	0.05945	258.4	-123.134	329.115	0.05641	258.4	-161.094	329.386	0.05911	258.4	-20.559	329.263	0.05789	258.4	57.629	329.722	0.06246	258.4	63.0486	329.589	0.054	258.4	18.144	330.328	0.05384		258.4	105.376	328.968	0.05495	258.4	-353.438	329.913	0.06435	258.4	-88.005	330.505	0.07024	258.4
258.2	-56.866	329.334	0.05634	258.2	-45.8244	329.422	0.05721	258.2	120.252	329.599	0.05898	258.2	-129.434	329.298	0.05599	258.2	-176.479	329.567	0.05866	258.2	-23.344	329.45	0.05749	258.2	67.403	329.912	0.06208	258.2	72.1344	329.775	0.05363	258.2	46.09	330.516	0.05347		258.2	108.938	329.152	0.05453	258.2	-343.3	330.135	0.06431	258.2	-63.083	330.734	0.07025	258.2
258	-62.793	329.514	0.05588	258	-37.9331	329.602	0.05675	258	138.886	329.776	0.05849	258	-142.711	329.478	0.05552	258	-197.893	329.747	0.0582	258	-26.654	329.636	0.05709	258	75.396	330.099	0.06169	258	78.7469	329.963	0.05327	258	83.739	330.701	0.05306		258	109.355	329.335	0.0541	258	-358.742	330.356	0.06425	258	-19.971	330.962	0.07026	258
257.8	-65.961	329.695	0.05544	257.8	-25.48	329.783	0.05631	257.8	152.221	329.955	0.05802	257.8	-152.538	329.661	0.0551	257.8	-217.917	329.929	0.05777	257.8	-26.571	329.824	0.05672	257.8	81.525	330.289	0.06134	257.8	89.6919	330.148	0.05289	257.8	114.723	330.887	0.05266		257.8	107.863	329.52	0.0537	257.8	-385.576	330.581	0.06425	257.8	35.462	331.192	0.0703	257.8
257.6	-66.577	329.87	0.05497	257.6	-9.1018	329.957	0.05584	257.6	164.67	330.128	0.05754	257.6	-160.426	329.838	0.05466	257.6	-235.651	330.106	0.05732	257.6	-23.803	330.005	0.05631	257.6	94.452	330.472	0.06096	257.6	99.649	330.331	0.05253	257.6	138.146	331.066	0.05224		257.6	104.251	329.7	0.05329	257.6	-448.49	330.8	0.06421	257.6	62.868	331.415	0.0703	257.6
257.4	-71.065	330.043	0.05446	257.4	4.538	330.13	0.05532	257.4	173.087	330.303	0.05704	257.4	-165.248	330.017	0.0542	257.4	-246.344	330.283	0.05684	257.4	-21.881	330.187	0.05589	257.4	99.968	330.655	0.06053	257.4	110.468	330.51	0.05212	257.4	166.555	331.245	0.0518		257.4	92.018	329.879	0.05283	257.4	-479.508	331.018	0.06413	257.4	111.714	331.639	0.07028	257.4
257.2	-75.85	330.215	0.05394	257.2	12.059	330.302	0.05481	257.2	180.9	330.476	0.05654	257.2	-158.661	330.195	0.05375	257.2	-243.636	330.456	0.05634	257.2	-20.772	330.368	0.05546	257.2	108.751	330.837	0.06012	257.2	119.402	330.69	0.05172	257.2	202.788	331.428	0.0514		257.2	78.834	330.057	0.05237	257.2	-520.741	331.237	0.06409	257.2	160.723	331.863	0.07027	257.2
257	-79.747	330.38	0.05341	257	16.26	330.47	0.0543	257	185.665	330.644	0.05603	257	-150.238	330.367	0.05328	257	-237.524	330.628	0.05587	257	-14.631	330.544	0.05504	257	113.665	331.014	0.0597	257	133.788	330.865	0.0513	257	231.871	331.603	0.05096		257	59.288	330.23	0.05192	257	-552.629	331.453	0.06405	257	190.724	332.083	0.07028	257
256.8	-80.253	330.544	0.05286	256.8	23.457	330.639	0.05381	256.8	183.928	330.815	0.05556	256.8	-143.041	330.54	0.05283	256.8	-233.304	330.801	0.05542	256.8	-12.91	330.722	0.05463	256.8	110.759	331.192	0.05929	256.8	140.776	331.041	0.05088	256.8	251.777	331.78	0.05052		256.8	33.657	330.403	0.05147	256.8	-531.219	331.672	0.06404	256.8	241.46	332.308	0.07033	256.8
256.6	-83.744	330.708	0.05232	256.6	32.967	330.807	0.05331	256.6	178.148	330.986	0.05508	256.6	-138.353	330.713	0.05237	256.6	-225.153	330.972	0.05494	256.6	-9.203	330.898	0.05421	256.6	102.714	331.37	0.05888	256.6	148.265	331.214	0.05044	256.6	249.577	331.957	0.05008		256.6	12.074	330.577	0.05103	256.6	-485.645	331.888	0.06401	256.6	269.71	332.529	0.07035	256.6
256.4	-86.608	330.867	0.05179	256.4	49.257	330.972	0.05282	256.4	178.717	331.151	0.0546	256.4	-132.596	330.882	0.05193	256.4	-216.276	331.137	0.05446	256.4	-0.684	331.066	0.05376	256.4	93.105	331.543	0.05848	256.4	149.277	331.381	0.04998	256.4	244.347	332.128	0.04965		256.4	-2.717	330.747	0.05059	256.4	-432.981	332.1	0.06399	256.4	258.05	332.748	0.07039	256.4
256.2	-94.5686	331.027	0.05125	256.2	61.823	331.134	0.05232	256.2	177.621	331.314	0.0541	256.2	-125.672	331.048	0.05147	256.2	-203.232	331.301	0.05397	256.2	0.891	331.234	0.05331	256.2	84.097	331.715	0.05807	256.2	152.404	331.548	0.04953	256.2	243.237	332.298	0.04921		256.2	-16.988	330.914	0.05013	256.2	-388.336	332.313	0.06399	256.2	237.425	332.962	0.0704	256.2
256	-106.693	331.19	0.05073	256	65.358	331.299	0.05181	256	171.988	331.478	0.05358	256	-122.067	331.22	0.05103	256	-192.204	331.469	0.0535	256	0.285	331.408	0.05289	256	71.362	331.889	0.05765	256	152.279	331.717	0.04907	256	235.657	332.469	0.04875		256	-32.534	331.083	0.04967	256	-403.351	332.53	0.06398	256	197.258	333.179	0.07039	256
255.8	-118.351	331.35	0.05022	255.8	67.462	331.461	0.05132	255.8	169.003	331.638	0.05307	255.8	-117.633	331.391	0.05063	255.8	-177.511	331.635	0.05304	255.8	0.76	331.577	0.05247	255.8	53.503	332.061	0.05726	255.8	153.368	331.885	0.04864	255.8	216.743	332.638	0.0483		255.8	-53.909	331.248	0.04921	255.8	-453.35	332.742	0.06398	255.8	125.125	333.392	0.0704	255.8
255.6	-131.41	331.507	0.0497	255.6	66.344	331.622	0.05083	255.6	162.627	331.798	0.05257	255.6	-116.238	331.557	0.05019	255.6	-160.095	331.799	0.05258	255.6	-4.794	331.746	0.05205	255.6	32.038	332.235	0.05689	255.6	144.311	332.052	0.0482	255.6	176.941	332.805	0.04784		255.6	-78.584	331.414	0.04877	255.6	-529.197	332.954	0.06399	255.6	33.259	333.606	0.07042	255.6
255.4	-146.875	331.667	0.04921	255.4	64.684	331.783	0.05035	255.4	153.471	331.959	0.0521	255.4	-115.26	331.724	0.04977	255.4	-138.014	331.965	0.05216	255.4	-2.575	331.912	0.05163	255.4	4.081	332.408	0.05653	255.4	132.122	332.217	0.04777	255.4	136.347	332.971	0.04741		255.4	-102.827	331.58	0.04835	255.4	-622.235	333.164	0.064	255.4	-92.948	333.821	0.07047	255.4
255.2	-157.054	331.827	0.04874	255.2	66.033	331.944	0.0499	255.2	144.815	332.12	0.05163	255.2	-118.537	331.887	0.04934	255.2	-120.353	332.132	0.05175	255.2	-3.968	332.077	0.05121	255.2	-22.359	332.575	0.05614	255.2	116.466	332.384	0.04734	255.2	100.421	333.141	0.04699		255.2	-125.066	331.744	0.04791	255.2	-737.035	333.375	0.06403	255.2	-192.021	334.037	0.07055	255.2
255	-166.351	331.983	0.04824	255	65.417	332.103	0.04943	255	131.401	332.279	0.05116	255	-130.523	332.047	0.04888	255	-107.503	332.297	0.05135	255	-14.925	332.24	0.05078	255	-46.879	332.741	0.05572	255	102.427	332.549	0.04694	255	57.591	333.31	0.04659		255	-140.387	331.907	0.04749	255	-858.155	333.583	0.06404	255	-244.179	334.25	0.0706	255
254.8	-171.161	332.139	0.04774	254.8	68.652	332.261	0.04895	254.8	118.59	332.438	0.0507	254.8	-136.731	332.208	0.04842	254.8	-91.778	332.464	0.05096	254.8	-27.12	332.404	0.05036	254.8	-67.91	332.908	0.05534	254.8	87.3586	332.715	0.04654	254.8	11.801	333.479	0.04619		254.8	-153.044	332.071	0.04707	254.8	-936.605	333.793	0.06405	254.8	-262.491	334.464	0.07066	254.8
254.6	-172.62	332.295	0.04725	254.6	70.472	332.42	0.04849	254.6	109.641	332.599	0.05026	254.6	-138.686	332.369	0.04798	254.6	-72.072	332.63	0.05057	254.6	-40.04	332.569	0.04996	254.6	-86.02	333.074	0.05495	254.6	71.0716	332.88	0.04615	254.6	-40.587	333.648	0.04582		254.6	-163.282	332.237	0.04668	254.6	-973.055	333.997	0.06404	254.6	-299.055	334.674	0.07069	254.6
254.4	-182.94	332.45	0.04677	254.4	62.709	332.578	0.04804	254.4	100.521	332.759	0.04983	254.4	-144.019	332.53	0.04756	254.4	-52.417	332.795	0.05019	254.4	-55.072	332.733	0.04957	254.4	-106.441	333.238	0.05456	254.4	59.3177	333.043	0.04575	254.4	-85.239	333.813	0.04542		254.4	-176.488	332.401	0.04629	254.4	-953.835	334.199	0.06402	254.4	-326.543	334.882	0.07073	254.4
254.2	-195.697	332.608	0.04634	254.2	49.301	332.741	0.04766	254.2	87.8675	332.921	0.04942	254.2	-153.294	332.695	0.04719	254.2	-32.761	332.958	0.04979	254.2	-72.311	332.898	0.0492	254.2	-119.204	333.408	0.05423	254.2	61.3559	333.207	0.04535	254.2	-112.289	333.98	0.04504		254.2	-190.079	332.566	0.04593	254.2	-937.055	334.406	0.06406	254.2	-336.219	335.091	0.07078	254.2
254	-199.445	332.767	0.04595	254	40.992	332.901	0.04727	254	81.6583	333.079	0.04903	254	-164.366	332.855	0.04682	254	-17.801	333.119	0.04943	254	-85.958	333.06	0.04884	254	-122.653	333.574	0.05391	254	67.1419	333.37	0.04499	254	-133.312	334.144	0.04466		254	-206.885	332.728	0.04557	254	-955.875	334.61	0.0641	254	-353.215	335.297	0.07085	254
253.8	-195.206	332.926	0.04555	253.8	36.368	333.065	0.04693	253.8	75.8175	333.241	0.04866	253.8	-172.598	333.018	0.04646	253.8	-4.155	333.284	0.04909	253.8	-106.914	333.223	0.04849	253.8	-119.737	333.739	0.05357	253.8	71.9079	333.536	0.04467	253.8	-155.749	334.307	0.04427		253.8	-218.408	332.892	0.04522	253.8	-967.845	334.813	0.06413	253.8	-377.255	335.506	0.07093	253.8
253.6	-184.884	333.087	0.04517	253.6	34.109	333.23	0.04657	253.6	71.5742	333.405	0.0483	253.6	-176.842	333.183	0.04611	253.6	7.976	333.445	0.0487	253.6	-131.506	333.388	0.04813	253.6	-108.275	333.906	0.05323	253.6	76.2972	333.701	0.04436	253.6	-173.177	334.475	0.04393		253.6	-228.769	333.057	0.04487	253.6	-986.145	335.017	0.06415	253.6	-424.752	335.714	0.07099	253.6
253.4	-177.872	333.248	0.04478	253.4	28.272	333.391	0.04619	253.4	67.2942	333.57	0.04795	253.4	-179.736	333.349	0.04577	253.4	12.599	333.61	0.04834	253.4	-153.645	333.554	0.04779	253.4	-91.498	334.075	0.05292	253.4	88.7026	333.871	0.04406	253.4	-184.281	334.644	0.0436		253.4	-242.677	333.224	0.04454	253.4	-1022.57	335.222	0.06419	253.4	-504.002	335.92	0.07104	253.4
253.2	-167.667	333.411	0.04444	253.2	17.002	333.552	0.04583	253.2	69.4749	333.734	0.04763	253.2	-181.199	333.515	0.04547	253.2	20.094	333.772	0.048	253.2	-177.403	333.72	0.04749	253.2	-74.484	334.244	0.05265	253.2	106.156	334.038	0.04375	253.2	-195.944	334.809	0.04324		253.2	-261.823	333.39	0.04424	253.2	-1035.95	335.428	0.06427	253.2	-557.612	336.13	0.07115	253.2
253	-165.689	333.576	0.04411	253	-4.254	333.715	0.04548	253	69.0234	333.901	0.04731	253	-186.451	333.683	0.04517	253	28.059	333.938	0.04767	253	-199.724	333.892	0.04722	253	-54.899	334.416	0.05238	253	128.905	334.21	0.04347	253	-211.324	334.979	0.04296		253	-278.485	333.558	0.04394	253	-1071.2	335.634	0.06434	253	-575.222	336.339	0.07124	253
252.8	-173.124	333.743	0.04382	252.8	-23.7725	333.881	0.04518	252.8	65.6351	334.066	0.047	252.8	-196.738	333.852	0.04489	252.8	23.208	334.106	0.0474	252.8	-222.844	334.062	0.04696	252.8	-44.53	334.589	0.05214	252.8	156.351	334.379	0.04317	252.8	-231.115	335.151	0.04267		252.8	-304.364	333.728	0.04367	252.8	-1070.8	335.841	0.06443	252.8	-578.902	336.551	0.07138	252.8
252.6	-184.428	333.907	0.0435	252.6	-43.3189	334.045	0.04486	252.6	65.3812	334.232	0.04669	252.6	-206.193	334.019	0.0446	252.6	19.161	334.272	0.04709	252.6	-247.998	334.231	0.04669	252.6	-28.595	334.761	0.0519	252.6	183.732	334.548	0.04287	252.6	-249.809	335.32	0.04235		252.6	-332.876	333.898	0.04341	252.6	-1035.32	336.047	0.06451	252.6	-532.582	336.763	0.07151	252.6
252.4	-202.818	334.071	0.0432	252.4	-64.3312	334.209	0.04456	252.4	63.3432	334.393	0.04637	252.4	-221.867	334.18	0.04428	252.4	10.265	334.437	0.0468	252.4	-268.886	334.395	0.04639	252.4	-8.391	334.929	0.05164	252.4	219.618	334.716	0.0426	252.4	-255.82	335.487	0.04204		252.4	-351.739	334.065	0.04314	252.4	-1014.32	336.25	0.06459	252.4	-503.032	336.971	0.07164	252.4
252.2	-216.042	334.235	0.04291	252.2	-82.4326	334.372	0.04426	252.2	61.7505	334.557	0.04608	252.2	-240.1	334.345	0.04399	252.2	-3.844	334.605	0.04655	252.2	-282.826	334.564	0.04614	252.2	15.603	335.099	0.0514	252.2	255.996	334.885	0.04233	252.2	-242.771	335.656	0.04174		252.2	-355.253	334.234	0.0429	252.2	-949.895	336.455	0.06469	252.2	-482.192	337.18	0.07177	252.2
252	-231.314	334.399	0.04258	252	-105.924	334.537	0.04395	252	55.9014	334.724	0.04578	252	-260.172	334.511	0.04369	252	-16.788	334.776	0.04629	252	-301.469	334.735	0.04589	252	33.353	335.27	0.05114	252	282.704	335.056	0.04205	252	-215.637	335.825	0.04141		252	-357.128	334.407	0.04267	252	-883.265	336.659	0.06475	252	-449.502	337.387	0.07186	252
251.8	-255.163	334.562	0.04227	251.8	-129.948	334.703	0.04367	251.8	45.2443	334.888	0.04548	251.8	-278.705	334.679	0.04343	251.8	-27.704	334.944	0.04603	251.8	-316.521	334.902	0.04562	251.8	46.881	335.441	0.05091	251.8	309.538	335.226	0.0418	251.8	-176.925	335.993	0.04111		251.8	-362.523	334.577	0.04243	251.8	-846.215	336.866	0.06486	251.8	-457.132	337.59	0.07193	251.8
251.6	-281.388	334.729	0.04198	251.6	-151.783	334.868	0.04335	251.6	38.4765	335.054	0.04517	251.6	-294.535	334.851	0.04318	251.6	-35.502	335.116	0.04578	251.6	-317.995	335.071	0.04534	251.6	55.494	335.613	0.05066	251.6	332.171	335.396	0.04155	251.6	-143.489	336.165	0.04085		251.6	-359.724	334.749	0.04218	251.6	-837.845	337.072	0.06494	251.6	-533.292	337.796	0.072	251.6
251.4	-308.357	334.896	0.04169	251.4	-176.586	335.034	0.04305	251.4	30.4245	335.221	0.04488	251.4	-310.278	335.023	0.04294	251.4	-43.679	335.286	0.04552	251.4	-308.885	335.241	0.04508	251.4	57.776	335.785	0.05041	251.4	350.731	335.566	0.04127	251.4	-102.05	336.337	0.04059		251.4	-359.227	334.923	0.04195	251.4	-837.375	337.28	0.06504	251.4	-633.362	338.005	0.07211	251.4
251.2	-332.94	335.06	0.04137	251.2	-200.342	335.196	0.04272	251.2	22.6018	335.384	0.04455	251.2	-332.596	335.193	0.04269	251.2	-50.255	335.451	0.04522	251.2	-298.833	335.409	0.0448	251.2	56.849	335.952	0.05013	251.2	362.74	335.734	0.04099	251.2	-55.064	336.507	0.04032		251.2	-363.074	335.092	0.04169	251.2	-883.575	337.486	0.06512	251.2	-740.802	338.215	0.07223	251.2
251	-353.661	335.227	0.04108	251	-214.326	335.363	0.04241	251	12.8161	335.549	0.04423	251	-354.483	335.364	0.04242	251	-68.505	335.623	0.04496	251	-289.815	335.581	0.04454	251	54.741	336.125	0.04987	251	368.332	335.904	0.0407	251	-20.359	336.68	0.04005		251	-365.406	335.263	0.04143	251	-926.825	337.693	0.0652	251	-825.132	338.425	0.07234	251
250.8	-365.384	335.391	0.04078	250.8	-218.304	335.525	0.0421	250.8	7.81608	335.713	0.04393	250.8	-375.773	335.534	0.04219	250.8	-85.528	335.791	0.0447	250.8	-277.649	335.751	0.04431	250.8	46.471	336.294	0.04963	250.8	359.865	336.072	0.04042	250.8	3.103	336.851	0.03978		250.8	-364.572	335.433	0.04119	250.8	-1016.1	337.898	0.0653	250.8	-924.892	338.635	0.07247	250.8
250.6	-372.82	335.557	0.04049	250.6	-221.46	335.693	0.04182	250.6	3.7277	335.879	0.04364	250.6	-396.275	335.708	0.04197	250.6	-98.926	335.961	0.04445	250.6	-254.294	335.923	0.04408	250.6	44.281	336.469	0.04942	250.6	344.683	336.243	0.04015	250.6	8.357	337.026	0.03956		250.6	-363.062	335.609	0.041	250.6	-1116.73	338.106	0.0654	250.6	-1025.93	338.846	0.07261	250.6
250.4	-384.525	335.724	0.04023	250.4	-224.75	335.858	0.04154	250.4	-2.3585	336.042	0.04335	250.4	-417.601	335.878	0.04174	250.4	-121.269	336.13	0.04421	250.4	-231.535	336.095	0.04386	250.4	34.276	336.642	0.04922	250.4	327.324	336.412	0.03989	250.4	14.891	337.199	0.03936		250.4	-367.759	335.781	0.04079	250.4	-1206.48	338.314	0.06553	250.4	-1092.07	339.054	0.07273	250.4
250.2	-393.753	335.89	0.04	250.2	-226.507	336.023	0.04131	250.2	-9.2531	336.204	0.04308	250.2	-434.265	336.046	0.04153	250.2	-143.333	336.299	0.04401	250.2	-209.658	336.265	0.04368	250.2	22.488	336.814	0.04905	250.2	304.072	336.583	0.03967	250.2	37.901	337.369	0.03913		250.2	-377.119	335.952	0.04061	250.2	-1277.73	338.518	0.06566	250.2	-1114.7	339.259	0.07288	250.2
250	-403.205	336.058	0.03976	250	-232.659	336.191	0.04107	250	-20.1015	336.365	0.04278	250	-447.073	336.214	0.04129	250	-167.447	336.471	0.04381	250	-198.359	336.438	0.04349	250	5.134	336.986	0.04885	250	275.906	336.756	0.03948	250	59.115	337.54	0.03891		250	-381.564	336.123	0.04041	250	-1406.38	338.723	0.06579	250	-1123.41	339.467	0.07302	250
249.8	-415.423	336.226	0.03951	249.8	-229.942	336.361	0.04083	249.8	-30.29	336.528	0.04246	249.8	-455.429	336.382	0.04103	249.8	-196.688	336.645	0.0436	249.8	-183.089	336.612	0.04328	249.8	-9.704	337.157	0.04861	249.8	248.52	336.933	0.03933	249.8	80.286	337.715	0.0387		249.8	-401.192	336.296	0.04019	249.8	-1518.67	338.929	0.06588	249.8	-1140.1	339.676	0.07314	249.8
249.6	-419.305	336.391	0.03923	249.6	-224.498	336.531	0.0406	249.6	-39.8675	336.693	0.04219	249.6	-464.097	336.55	0.04079	249.6	-228.327	336.818	0.0434	249.6	-175.209	336.785	0.04308	249.6	-26.933	337.329	0.0484	249.6	216.184	337.111	0.03921	249.6	105.127	337.888	0.03848		249.6	-418.679	336.468	0.03999	249.6	-1629.33	339.135	0.06599	249.6	-1203.22	339.884	0.07327	249.6
249.4	-411.957	336.557	0.03897	249.4	-219.726	336.702	0.04039	249.4	-44.3341	336.862	0.04195	249.4	-470.829	336.72	0.04056	249.4	-254.643	336.991	0.04321	249.4	-170.7	336.957	0.04288	249.4	-38.564	337.501	0.04819	249.4	184.587	337.286	0.03906	249.4	129.287	338.06	0.03826		249.4	-426.254	336.641	0.03979	249.4	-1721.82	339.342	0.06612	249.4	-1264.7	340.093	0.0734	249.4
249.2	-400.394	336.727	0.03877	249.2	-212.852	336.872	0.04019	249.2	-48.3403	337.032	0.04175	249.2	-481.316	336.889	0.04036	249.2	-283.834	337.164	0.04304	249.2	-171.441	337.132	0.04273	249.2	-49.469	337.676	0.04804	249.2	151.846	337.46	0.03889	249.2	155.761	338.234	0.03807		249.2	-422.012	336.815	0.03964	249.2	-1784.62	339.548	0.06626	249.2	-1332.57	340.302	0.07357	249.2
249	-385.647	336.894	0.03854	249	-202.303	337.04	0.03996	249	-50.5479	337.201	0.04154	249	-482.299	337.066	0.04021	249	-309.316	337.336	0.04285	249	-176.982	337.306	0.04256	249	-67.053	337.848	0.04785	249	118.682	337.631	0.03872	249	173.722	338.407	0.03788		249	-422.987	336.992	0.0395	249	-1834.91	339.753	0.06638	249	-1396.35	340.511	0.07373	249
248.8	-374.819	337.067	0.03835	248.8	-199.16	337.212	0.03978	248.8	-53.0922	337.37	0.04131	248.8	-478.082	337.241	0.04005	248.8	-331.821	337.507	0.04265	248.8	-189.853	337.481	0.0424	248.8	-84.701	338.022	0.04768	248.8	91.3462	337.804	0.03856	248.8	167.919	338.584	0.03772		248.8	-431.503	337.168	0.03934	248.8	-1910.03	339.959	0.06651	248.8	-1457.62	340.722	0.0739	248.8
248.6	-364.226	337.236	0.03817	248.6	-194.594	337.384	0.0396	248.6	-57.8567	337.539	0.04112	248.6	-466.719	337.415	0.03991	248.6	-353.751	337.676	0.04246	248.6	-197.347	337.655	0.04226	248.6	-96.397	338.197	0.04753	248.6	67.1427	337.979	0.03844	248.6	152.906	338.757	0.03757		248.6	-445.226	337.342	0.0392	248.6	-1941.33	340.164	0.06666	248.6	-1517.04	340.933	0.0741	248.6
248.4	-347.391	337.412	0.03799	248.4	-191.174	337.562	0.03945	248.4	-63.5769	337.719	0.04098	248.4	-453.486	337.594	0.03976	248.4	-371.64	337.854	0.04229	248.4	-206.712	337.84	0.04216	248.4	-110.443	338.379	0.04741	248.4	45.4844	338.16	0.03829	248.4	130.486	338.938	0.03743		248.4	-446.208	337.528	0.03911	248.4	-1952.13	340.373	0.06678	248.4	-1574.59	341.15	0.0743	248.4
248.2	-326.641	337.593	0.03786	248.2	-186.005	337.747	0.03936	248.2	-71.806	337.904	0.04089	248.2	-441.456	337.775	0.03964	248.2	-380.157	338.033	0.04215	248.2	-218.344	338.028	0.0421	248.2	-121.875	338.563	0.04731	248.2	22.3072	338.344	0.03813	248.2	114.628	339.12	0.03724		248.2	-449.957	337.714	0.03904	248.2	-1918.28	340.586	0.06695	248.2	-1574.49	341.368	0.07452	248.2
248	-308.438	337.782	0.03777	248	-178.995	337.937	0.03928	248	-83.6049	338.093	0.0408	248	-432.38	337.964	0.03955	248	-390.154	338.22	0.04204	248	-237.368	338.22	0.04204	248	-137.896	338.755	0.04725	248	2.1813	338.535	0.03803	248	92.58	339.309	0.03712		248	-446.846	337.907	0.03899	248	-1912.44	340.806	0.06715	248	-1572.48	341.593	0.07476	248
247.8	-289.052	337.975	0.03769	247.8	-162.285	338.128	0.03919	247.8	-88.3489	338.287	0.04074	247.8	-421.742	338.157	0.03947	247.8	-393.13	338.41	0.04194	247.8	-252.055	338.417	0.042	247.8	-146.056	338.952	0.04721	247.8	-17.1046	338.73	0.03795	247.8	73.16	339.503	0.03701		247.8	-444.15	338.108	0.03899	247.8	-1910.62	341.03	0.06737	247.8	-1571.59	341.819	0.07499	247.8
247.6	-267.042	338.167	0.03761	247.6	-148.809	338.322	0.03912	247.6	-91.7569	338.481	0.04067	247.6	-410.942	338.349	0.03939	247.6	-390.122	338.603	0.04185	247.6	-271.404	338.61	0.04193	247.6	-152.468	339.15	0.04717	247.6	-37.5975	338.925	0.03788	247.6	47.988	339.701	0.03695		247.6	-443.839	338.31	0.039	247.6	-1930.55	341.258	0.06761	247.6	-1569.62	342.045	0.07522	247.6
247.4	-252.257	338.365	0.03753	247.4	-139.861	338.523	0.03906	247.4	-98.2969	338.681	0.0406	247.4	-396.499	338.545	0.03928	247.4	-386.103	338.803	0.04179	247.4	-298.052	338.808	0.04184	247.4	-161.355	339.349	0.0471	247.4	-56.1505	339.126	0.03781	247.4	29.307	339.903	0.0369		247.4	-445.148	338.513	0.03897	247.4	-1877.04	341.489	0.06783	247.4	-1557.23	342.276	0.07543	247.4
247.2	-245.595	338.565	0.03745	247.2	-130.531	338.725	0.03901	247.2	-106.962	338.885	0.04057	247.2	-383.767	338.745	0.03921	247.2	-382.972	339.007	0.04175	247.2	-323.821	339.011	0.04179	247.2	-173.275	339.554	0.04706	247.2	-74.2405	339.33	0.03777	247.2	14.315	340.108	0.03684		247.2	-440.923	338.721	0.03897	247.2	-1812.72	341.72	0.06805	247.2	-1547.25	342.508	0.07565	247.2
247	-239.727	338.766	0.03737	247	-118.988	338.93	0.03897	247	-112.109	339.091	0.04053	247	-365.406	338.95	0.03916	247	-373.444	339.212	0.04171	247	-340.75	339.217	0.04175	247	-186.421	339.759	0.04702	247	-87.1755	339.534	0.03772	247	-10.453	340.316	0.03678		247	-434.338	338.93	0.03897	247	-1757.66	341.956	0.06828	247	-1537.85	342.744	0.07588	247
246.8	-238.117	338.974	0.03733	246.8	-108.188	339.14	0.03895	246.8	-117.781	339.301	0.04051	246.8	-347.688	339.159	0.03914	246.8	-363.474	339.419	0.04166	246.8	-347.373	339.424	0.04171	246.8	-193.782	339.97	0.047	246.8	-99.2095	339.742	0.03767	246.8	-60.852	340.527	0.03672		246.8	-420.321	339.142	0.03897	246.8	-1710.62	342.192	0.0685	246.8	-1558.26	342.983	0.07613	246.8
246.6	-235.733	339.181	0.03731	246.6	-91.5643	339.35	0.03894	246.6	-125.36	339.512	0.04052	246.6	-336.279	339.368	0.03912	246.6	-351.217	339.625	0.04162	246.6	-346.741	339.632	0.04169	246.6	-195.282	340.181	0.04702	246.6	-118.12	339.949	0.03764	246.6	-105.065	340.735	0.03667		246.6	-407.138	339.358	0.03902	246.6	-1626.32	342.43	0.06876	246.6	-1573.46	343.222	0.07638	246.6
246.4	-233.364	339.394	0.0373	246.4	-81.1341	339.561	0.03892	246.4	-135.595	339.726	0.04052	246.4	-331.324	339.583	0.03913	246.4	-343.326	339.837	0.04159	246.4	-353.61	339.846	0.04168	246.4	-200.475	340.401	0.04707	246.4	-132.607	340.158	0.03756	246.4	-147.424	340.951	0.03665		246.4	-386.486	339.578	0.03908	246.4	-1558.71	342.672	0.06901	246.4	-1574.8	343.465	0.07664	246.4
246.2	-238.401	339.611	0.03732	246.2	-70.9148	339.774	0.0389	246.2	-144.964	339.943	0.04054	246.2	-326.759	339.801	0.03917	246.2	-342.25	340.052	0.0416	246.2	-359.543	340.061	0.04169	246.2	-214.503	340.618	0.04709	246.2	-144.234	340.371	0.03752	246.2	-170.681	341.168	0.03663		246.2	-367.938	339.803	0.03919	246.2	-1488.02	342.914	0.06927	246.2	-1591.02	343.711	0.07693	246.2
246	-246.172	339.832	0.03735	246	-64.9158	339.993	0.03891	246	-153.054	340.163	0.04056	246	-321.969	340.024	0.03921	246	-348.444	340.273	0.04162	246	-360.656	340.283	0.04172	246	-236.72	340.84	0.04711	246	-149.776	340.592	0.03751	246	-189.422	341.394	0.03667		246	-354.752	340.031	0.03928	246	-1464.38	343.162	0.06953	246	-1606	343.961	0.07721	246
245.8	-249.937	340.056	0.03739	245.8	-60.7654	340.217	0.03895	245.8	-158.291	340.389	0.04062	245.8	-309.413	340.249	0.03927	245.8	-348.188	340.495	0.04165	245.8	-352.078	340.507	0.04176	245.8	-250.644	341.065	0.04717	245.8	-154.309	340.816	0.03751	245.8	-210.053	341.62	0.03673		245.8	-343.418	340.264	0.03941	245.8	-1476.71	343.415	0.06983	245.8	-1638.55	344.211	0.07749	245.8
245.6	-253.169	340.286	0.03749	245.6	-57.2093	340.444	0.03903	245.6	-164.293	340.62	0.04073	245.6	-294.855	340.476	0.03934	245.6	-344.566	340.722	0.04172	245.6	-333.786	340.735	0.04185	245.6	-259.931	341.295	0.04726	245.6	-158.704	341.045	0.03753	245.6	-222.841	341.853	0.0368		245.6	-335.305	340.497	0.03954	245.6	-1490.88	343.673	0.07019	245.6	-1684.79	344.465	0.07779	245.6
245.4	-252.383	340.52	0.03761	245.4	-49.3623	340.674	0.0391	245.4	-167.673	340.854	0.04085	245.4	-282.646	340.71	0.03945	245.4	-340.007	340.954	0.04181	245.4	-301.892	340.968	0.04195	245.4	-267.891	341.527	0.04735	245.4	-165.124	341.278	0.03758	245.4	-206.944	342.086	0.03683		245.4	-323.84	340.735	0.0397	245.4	-1498.51	343.935	0.07055	245.4	-1702.75	344.724	0.07813	245.4
245.2	-255.12	340.759	0.03775	245.2	-40.0072	340.908	0.0392	245.2	-167.824	341.09	0.04096	245.2	-272.512	340.945	0.03956	245.2	-336.558	341.19	0.04193	245.2	-265.032	341.203	0.04205	245.2	-273.609	341.763	0.04746	245.2	-172.085	341.513	0.03766	245.2	-188.128	342.324	0.0369		245.2	-306.327	340.976	0.03986	245.2	-1509.05	344.201	0.07094	245.2	-1696.49	344.984	0.07845	245.2
245	-257.296	340.998	0.0379	245	-30.8129	341.144	0.03931	245	-167.311	341.326	0.04106	245	-261.327	341.181	0.03966	245	-343.26	341.427	0.04204	245	-233.16	341.436	0.04213	245	-275.147	341.998	0.04756	245	-173.126	341.748	0.03776	245	-171.005	342.562	0.03698		245	-301.264	341.218	0.04002	245	-1504.41	344.468	0.07132	245	-1686.98	345.243	0.07876	245
244.8	-258.984	341.231	0.03801	244.8	-26.081	341.377	0.03942	244.8	-163.044	341.557	0.04116	244.8	-251.318	341.414	0.03978	244.8	-352.889	341.661	0.04217	244.8	-212.685	341.667	0.04222	244.8	-267.32	342.232	0.04768	244.8	-178.869	341.98	0.03784	244.8	-163.184	342.796	0.03708		244.8	-304.928	341.458	0.04021	244.8	-1490.56	344.732	0.07172	244.8	-1671.35	345.5	0.07907	244.8
244.6	-260.693	341.471	0.03813	244.6	-28.5223	341.617	0.03954	244.6	-158.423	341.798	0.04129	244.6	-240.192	341.652	0.03988	244.6	-365.835	341.902	0.0423	244.6	-201.579	341.904	0.04232	244.6	-255.467	342.473	0.0478	244.6	-180.165	342.219	0.03794	244.6	-160.865	343.037	0.03715		244.6	-309.391	341.705	0.04039	244.6	-1436.29	345.004	0.07213	244.6	-1645.51	345.76	0.07937	244.6
244.4	-258.97	341.71	0.03827	244.4	-29.6139	341.856	0.03968	244.4	-150.088	342.037	0.04142	244.4	-219.635	341.889	0.03999	244.4	-373.4	342.141	0.04243	244.4	-190.306	342.141	0.04243	244.4	-246.315	342.711	0.04793	244.4	-183.209	342.454	0.03803	244.4	-155.33	343.275	0.03725		244.4	-312.607	341.947	0.04056	244.4	-1342.96	345.27	0.07251	244.4	-1617.58	346.019	0.07967	244.4
244.2	-257.395	341.955	0.03844	244.2	-33.0525	342.098	0.03982	244.2	-139.336	342.281	0.04159	244.2	-198.832	342.13	0.04013	244.2	-377.183	342.385	0.04259	244.2	-170.013	342.383	0.04257	244.2	-231.659	342.955	0.04808	244.2	-188.885	342.695	0.03814	244.2	-123.517	343.518	0.03734		244.2	-304.631	342.197	0.04078	244.2	-1238.76	345.54	0.0729	244.2	-1584.83	346.282	0.08	244.2
244	-250.026	342.198	0.03862	244	-39.8989	342.338	0.03997	244	-125.287	342.523	0.04175	244	-178.912	342.372	0.04029	244	-379.573	342.627	0.04275	244	-148.117	342.627	0.04275	244	-206.323	343.198	0.04825	244	-197.024	342.935	0.03827	244	-98.537	343.762	0.03747		244	-291.845	342.448	0.04103	244	-1137.35	345.811	0.07331	244	-1558.8	346.547	0.08035	244
243.8	-241.024	342.451	0.03885	243.8	-43.3423	342.587	0.04016	243.8	-110.363	342.772	0.04194	243.8	-160.855	342.615	0.04043	243.8	-377.38	342.876	0.04294	243.8	-129.626	342.871	0.0429	243.8	-172.793	343.445	0.04842	243.8	-208.607	343.181	0.03842	243.8	-74.688	344.01	0.03759		243.8	-280.193	342.706	0.04131	243.8	-1019.11	346.085	0.07373	243.8	-1545.97	346.816	0.08071	243.8
243.6	-235.672	342.71	0.0391	243.6	-50.2828	342.843	0.04038	243.6	-100.081	343.025	0.04213	243.6	-150.93	342.866	0.0406	243.6	-381.025	343.127	0.04311	243.6	-122.159	343.122	0.04307	243.6	-143.527	343.698	0.04861	243.6	-228.107	343.433	0.03857	243.6	-55.581	344.265	0.03776		243.6	-270.839	342.969	0.04159	243.6	-924.985	346.367	0.07418	243.6	-1555.32	347.089	0.08106	243.6
243.4	-232.925	342.972	0.03936	243.4	-60.1923	343.102	0.04061	243.4	-91.6609	343.284	0.04236	243.4	-143.613	343.121	0.04078	243.4	-390.347	343.384	0.04332	243.4	-123.474	343.38	0.04327	243.4	-132.212	343.956	0.04882	243.4	-240.621	343.688	0.03874	243.4	-37.069	344.526	0.03796		243.4	-270.886	343.238	0.04191	243.4	-826.735	346.656	0.07466	243.4	-1545.93	347.366	0.08143	243.4
243.2	-237.479	343.237	0.03961	243.2	-71.9911	343.366	0.04086	243.2	-86.5949	343.55	0.04262	243.2	-136.47	343.383	0.04101	243.2	-399.728	343.648	0.04356	243.2	-140.704	343.641	0.0435	243.2	-123.164	344.216	0.04902	243.2	-247.857	343.947	0.03891	243.2	-5.037	344.791	0.03817		243.2	-277.342	343.511	0.04224	243.2	-765.375	346.948	0.07515	243.2	-1548.06	347.647	0.08182	243.2
243	-237.233	343.507	0.03991	243	-91.0722	343.637	0.04116	243	-83.5717	343.817	0.04289	243	-131.406	343.645	0.04124	243	-409.912	343.913	0.04381	243	-157.233	343.906	0.04374	243	-114.311	344.481	0.04926	243	-258.435	344.211	0.03911	243	19.124	345.061	0.0384		243	-284.872	343.787	0.0426	243	-729.755	347.243	0.07567	243	-1550.14	347.928	0.0822	243
242.8	-240.396	343.783	0.04021	242.8	-111.246	343.913	0.04146	242.8	-88.0169	344.092	0.04317	242.8	-126.786	343.913	0.04146	242.8	-416.732	344.185	0.04406	242.8	-169.191	344.176	0.04398	242.8	-105.209	344.752	0.04951	242.8	-276.943	344.482	0.03935	242.8	15.558	345.339	0.03868		242.8	-290.74	344.069	0.04296	242.8	-692.975	347.544	0.07618	242.8	-1549.85	348.215	0.08257	242.8
242.6	-249.04	344.061	0.04051	242.6	-130.262	344.192	0.04177	242.6	-100.18	344.368	0.04346	242.6	-126.483	344.185	0.0417	242.6	-423.52	344.461	0.04435	242.6	-181.095	344.45	0.04425	242.6	-98.628	345.026	0.04977	242.6	-296.522	344.756	0.03963	242.6	7.609	345.618	0.03896		242.6	-296.372	344.353	0.04332	242.6	-689.035	347.845	0.07669	242.6	-1578.21	348.501	0.08292	242.6
242.4	-263.914	344.348	0.04085	242.4	-142.379	344.48	0.04212	242.4	-117.652	344.652	0.04377	242.4	-133.729	344.462	0.04195	242.4	-436.399	344.744	0.04465	242.4	-197.733	344.731	0.04453	242.4	-97.495	345.305	0.05003	242.4	-319.156	345.035	0.03991	242.4	3.979	345.902	0.03924		242.4	-313.351	344.645	0.04371	242.4	-725.705	348.154	0.07721	242.4	-1590.38	348.794	0.08329	242.4
242.2	-282.475	344.639	0.04117	242.2	-158.682	344.775	0.04248	242.2	-139.302	344.944	0.04409	242.2	-156.984	344.745	0.04219	242.2	-460.928	345.032	0.04494	242.2	-226.657	345.015	0.04478	242.2	-102.825	345.594	0.05032	242.2	-330.469	345.321	0.04022	242.2	3.856	346.193	0.03957		242.2	-340.359	344.944	0.0441	242.2	-787.275	348.465	0.07769	242.2	-1580.05	349.092	0.08364	242.2
242	-299.404	344.933	0.04152	242	-179.468	345.069	0.04283	242	-163.484	345.24	0.04446	242	-179.337	345.032	0.04247	242	-488.449	345.322	0.04524	242	-268.594	345.3	0.04504	242	-113.903	345.884	0.05062	242	-333.892	345.609	0.04051	242	-5.143	346.487	0.03992		242	-372.793	345.25	0.04456	242	-915.085	348.779	0.0782	242	-1609.1	349.39	0.084	242
241.8	-312.815	345.236	0.04192	241.8	-204.314	345.37	0.0432	241.8	-185.903	345.541	0.04483	241.8	-201.937	345.328	0.0428	241.8	-509.996	345.616	0.04555	241.8	-315.192	345.593	0.04533	241.8	-126.866	346.179	0.05094	241.8	-338.913	345.904	0.04084	241.8	-27.581	346.788	0.04028		241.8	-400.318	345.561	0.04503	241.8	-1042.46	349.097	0.07872	241.8	-1660.85	349.695	0.08438	241.8
241.6	-329.427	345.545	0.04234	241.6	-236.812	345.679	0.04363	241.6	-215.049	345.848	0.04525	241.6	-233.63	345.632	0.04317	241.6	-537.684	345.917	0.0459	241.6	-358.773	345.894	0.04568	241.6	-144.015	346.482	0.0513	241.6	-345.26	346.207	0.0412	241.6	-50.159	347.096	0.04067		241.6	-424.972	345.88	0.04555	241.6	-1172.92	349.422	0.07927	241.6	-1726.19	350.007	0.0848	241.6
241.4	-346.685	345.861	0.04281	241.4	-267.919	345.995	0.04409	241.4	-242.964	346.164	0.0457	241.4	-271.231	345.942	0.04358	241.4	-573.255	346.222	0.04626	241.4	-392.748	346.201	0.04605	241.4	-166.041	346.791	0.05169	241.4	-346.127	346.519	0.04165	241.4	-76.692	347.41	0.0411		241.4	-435.673	346.205	0.04609	241.4	-1315.33	349.751	0.07982	241.4	-1781.22	350.324	0.08524	241.4
241.2	-361.966	346.184	0.04333	241.2	-303.52	346.315	0.04459	241.2	-271.387	346.481	0.04617	241.2	-314.687	346.255	0.04401	241.2	-612.025	346.534	0.04668	241.2	-420.003	346.511	0.04646	241.2	-181.373	347.104	0.05211	241.2	-356.046	346.831	0.04207	241.2	-96.282	347.728	0.04155		241.2	-447.418	346.535	0.04669	241.2	-1474.84	350.084	0.08042	241.2	-1822.22	350.642	0.08569	241.2
241	-370.715	346.514	0.04389	241	-341.326	346.643	0.04512	241	-300.451	346.807	0.04669	241	-355.909	346.575	0.04447	241	-654.038	346.855	0.04714	241	-438.752	346.83	0.0469	241	-201.15	347.425	0.05257	241	-367.409	347.154	0.04256	241	-130.647	348.054	0.04202		241	-462.198	346.875	0.04733	241	-1609.89	350.424	0.08103	241	-1881.1	350.965	0.08614	241
240.8	-384.271	346.852	0.04446	240.8	-372.207	346.98	0.04568	240.8	-335.683	347.142	0.04722	240.8	-391.431	346.903	0.04494	240.8	-696.354	347.181	0.04759	240.8	-462.634	347.155	0.04734	240.8	-224.375	347.751	0.05302	240.8	-378.401	347.483	0.04308	240.8	-177.536	348.384	0.0425		240.8	-480.519	347.219	0.04796	240.8	-1707.8	350.771	0.08166	240.8	-1973.12	351.296	0.08661	240.8
240.6	-397.15	347.2	0.04507	240.6	-399.414	347.319	0.0462	240.6	-364.23	347.483	0.04776	240.6	-422.298	347.236	0.04541	240.6	-733.358	347.515	0.04806	240.6	-488.961	347.487	0.0478	240.6	-247.494	348.085	0.05349	240.6	-381.096	347.82	0.04361	240.6	-225.053	348.722	0.04302		240.6	-495.566	347.571	0.0486	240.6	-1777.73	351.125	0.08229	240.6	-2058.57	351.632	0.08706	240.6
240.4	-411.305	347.552	0.04571	240.4	-426.391	347.662	0.04676	240.4	-388.954	347.829	0.04834	240.4	-447.679	347.579	0.04596	240.4	-766.02	347.857	0.0486	240.4	-515.251	347.826	0.04831	240.4	-267.181	348.425	0.05401	240.4	-379.55	348.16	0.04414	240.4	-273.768	349.066	0.04356		240.4	-503.848	347.928	0.04928	240.4	-1859.74	351.483	0.08295	240.4	-2146.46	351.969	0.08753	240.4
240.2	-421.389	347.908	0.04635	240.2	-458.672	348.012	0.04734	240.2	-412.178	348.179	0.04893	240.2	-472.98	347.925	0.04652	240.2	-793.414	348.204	0.04917	240.2	-537.603	348.17	0.04885	240.2	-283.725	348.768	0.05453	240.2	-377.26	348.505	0.04472	240.2	-315.144	349.414	0.04412		240.2	-501.867	348.293	0.05002	240.2	-1909.31	351.844	0.08361	240.2	-2216.12	352.308	0.08798	240.2
240	-436.152	348.272	0.04705	240	-495.209	348.371	0.04799	240	-433.746	348.536	0.04956	240	-496.83	348.281	0.04714	240	-812.136	348.559	0.04978	240	-557.622	348.52	0.04941	240	-286.592	349.119	0.05509	240	-378.967	348.859	0.04538	240	-338.024	349.771	0.04471		240	-492.867	348.666	0.0508	240	-1963.62	352.207	0.08426	240	-2292.34	352.653	0.08846	240
239.8	-452.038	348.641	0.0478	239.8	-527.141	348.735	0.04869	239.8	-453.723	348.897	0.05023	239.8	-520.267	348.639	0.04778	239.8	-827.228	348.921	0.05045	239.8	-568.592	348.872	0.04999	239.8	-285.134	349.475	0.05571	239.8	-379.274	349.218	0.04604	239.8	-369.742	350.132	0.04535		239.8	-476.415	349.047	0.05165	239.8	-2019.79	352.572	0.08494	239.8	-2385.13	352.999	0.08896	239.8
239.6	-470.903	349.016	0.04858	239.6	-548.806	349.105	0.04942	239.6	-473.846	349.269	0.05097	239.6	-542.134	349.004	0.04847	239.6	-838.597	349.285	0.05113	239.6	-578.962	349.231	0.05062	239.6	-281.336	349.835	0.05634	239.6	-381.986	349.581	0.04671	239.6	-398.711	350.498	0.04601		239.6	-460.672	349.432	0.05252	239.6	-2106.18	352.943	0.08565	239.6	-2496.7	353.349	0.08946	239.6
239.4	-485.03	349.4	0.04939	239.4	-563.482	349.486	0.05019	239.4	-490.689	349.649	0.05174	239.4	-552.927	349.38	0.0492	239.4	-838.204	349.658	0.05182	239.4	-586.855	349.601	0.05129	239.4	-269.42	350.204	0.05699	239.4	-384.94	349.952	0.04739	239.4	-420.35	350.875	0.04672		239.4	-436.111	349.828	0.05343	239.4	-2182.76	353.32	0.08636	239.4	-2574.12	353.707	0.08998	239.4
239.2	-493.111	349.794	0.05024	239.2	-579.748	349.872	0.05098	239.2	-502.242	350.036	0.05253	239.2	-554.482	349.762	0.04994	239.2	-823.27	350.037	0.05254	239.2	-592.499	349.976	0.05196	239.2	-257.581	350.579	0.05767	239.2	-382.479	350.329	0.04808	239.2	-428.28	351.257	0.04743		239.2	-408.795	350.23	0.05437	239.2	-2219.93	353.702	0.08706	239.2	-2630.97	354.069	0.0905	239.2
239	-497.138	350.192	0.05114	239	-593.543	350.263	0.05181	239	-513.758	350.426	0.05335	239	-551.894	350.148	0.05072	239	-796.932	350.422	0.05331	239	-597.518	350.353	0.05266	239	-243.583	350.958	0.05838	239	-384.274	350.71	0.04882	239	-430.043	351.644	0.04818		239	-368.003	350.638	0.05536	239	-2182.18	354.088	0.08781	239	-2680.45	354.431	0.09102	239
238.8	-507.396	350.601	0.05209	238.8	-606.446	350.664	0.05269	238.8	-524.398	350.825	0.05421	238.8	-553.634	350.543	0.05155	238.8	-770.052	350.816	0.05412	238.8	-603.361	350.739	0.0534	238.8	-222.56	351.343	0.0591	238.8	-395.485	351.097	0.04958	238.8	-441.219	352.039	0.04897		238.8	-317.712	351.057	0.0564	238.8	-2080.97	354.479	0.08856	238.8	-2722.03	354.797	0.09153	238.8
238.6	-516.53	351.017	0.05308	238.6	-618.385	351.076	0.05364	238.6	-530.017	351.233	0.05512	238.6	-562.561	350.946	0.05242	238.6	-739.686	351.218	0.05498	238.6	-605.998	351.135	0.0542	238.6	-191.011	351.738	0.05989	238.6	-405.981	351.496	0.05042	238.6	-470.258	352.443	0.04977		238.6	-276.349	351.483	0.05748	238.6	-1911.94	354.876	0.08933	238.6	-2761.8	355.169	0.09207	238.6
238.4	-524.758	351.439	0.05411	238.4	-627.974	351.494	0.05463	238.4	-537.686	351.647	0.05607	238.4	-572.518	351.353	0.0533	238.4	-710.559	351.628	0.05589	238.4	-608.737	351.537	0.05503	238.4	-165.977	352.14	0.06071	238.4	-424.317	351.899	0.05126	238.4	-496.358	352.854	0.05067		238.4	-247.945	351.919	0.05863	238.4	-1695.83	355.274	0.09009	238.4	-2787.89	355.542	0.09259	238.4
238.2	-533.515	351.871	0.05521	238.2	-638.379	351.919	0.05566	238.2	-554.056	352.072	0.0571	238.2	-581.567	351.768	0.05423	238.2	-682.813	352.046	0.05685	238.2	-618.014	351.945	0.0559	238.2	-156.684	352.548	0.06158	238.2	-437.404	352.31	0.05215	238.2	-509.228	353.273	0.05161		238.2	-234.255	352.359	0.0598	238.2	-1447.39	355.675	0.09086	238.2	-2791.33	355.916	0.09311	238.2
238	-543.125	352.313	0.05634	238	-642.785	352.354	0.05673	238	-571.503	352.506	0.05816	238	-587.392	352.191	0.0552	238	-654.066	352.473	0.05785	238	-631.027	352.363	0.05682	238	-155.35	352.967	0.06249	238	-460.692	352.728	0.0531	238	-519.613	353.703	0.05263		238	-231.227	352.809	0.06101	238	-1186.02	356.081	0.09163	238	-2780.56	356.293	0.09361	238
237.8	-553.705	352.76	0.05752	237.8	-645.769	352.797	0.05787	237.8	-595.284	352.948	0.05929	237.8	-599.91	352.621	0.05621	237.8	-630.942	352.905	0.05889	237.8	-647.012	352.788	0.05778	237.8	-161.146	353.39	0.06344	237.8	-484.716	353.159	0.05415	237.8	-536.999	354.138	0.05366		237.8	-233.353	353.264	0.06225	237.8	-940.925	356.491	0.09242	237.8	-2767.2	356.672	0.0941	237.8
237.6	-576.453	353.219	0.05879	237.6	-650.135	353.248	0.05906	237.6	-622.641	353.397	0.06046	237.6	-623.453	353.061	0.05731	237.6	-613.827	353.348	0.06	237.6	-673.515	353.219	0.05879	237.6	-176.766	353.823	0.06445	237.6	-507.166	353.597	0.05521	237.6	-556.156	354.583	0.05479		237.6	-252.873	353.73	0.06359	237.6	-741.725	356.904	0.09322	237.6	-2719.32	357.054	0.09461	237.6
237.4	-597.772	353.687	0.06014	237.4	-657.329	353.713	0.06038	237.4	-647.27	353.86	0.06176	237.4	-652.002	353.51	0.05848	237.4	-597.391	353.798	0.06117	237.4	-696.485	353.66	0.05988	237.4	-198.425	354.264	0.06554	237.4	-527.396	354.041	0.05629	237.4	-571.531	355.036	0.05594		237.4	-285.807	354.205	0.06499	237.4	-578.067	357.319	0.09404	237.4	-2644.46	357.438	0.09515	237.4
237.2	-618.444	354.16	0.06151	237.2	-675.985	354.188	0.06177	237.2	-675.338	354.327	0.06307	237.2	-692.123	353.968	0.05972	237.2	-596.347	354.256	0.06241	237.2	-724.655	354.107	0.06101	237.2	-234.268	354.712	0.06668	237.2	-545.785	354.494	0.05745	237.2	-568.799	355.497	0.05714		237.2	-329.478	354.689	0.06646	237.2	-477.71	357.74	0.09488	237.2	-2563.36	357.826	0.09568	237.2
237	-647.592	354.643	0.06295	237	-696.532	354.671	0.06321	237	-706.463	354.804	0.06446	237	-741.699	354.431	0.06097	237	-609.374	354.72	0.06367	237	-752.736	354.563	0.0622	237	-274.682	355.167	0.06785	237	-567.475	354.954	0.05865	237	-560.966	355.967	0.05842		237	-381.402	355.182	0.06799	237	-379.17	358.16	0.0957	237	-2466.89	358.215	0.09621	237
236.8	-675.962	355.138	0.06449	236.8	-712.435	355.161	0.06471	236.8	-729.044	355.291	0.06593	236.8	-791.055	354.901	0.06228	236.8	-631.915	355.195	0.06503	236.8	-778.336	355.026	0.06345	236.8	-315.305	355.629	0.06908	236.8	-587.947	355.421	0.05991	236.8	-562.914	356.443	0.05976		236.8	-441.952	355.683	0.06959	236.8	-308.483	358.584	0.09654	236.8	-2383.36	358.604	0.09673	236.8
236.6	-696.595	355.646	0.06613	236.6	-727.283	355.663	0.06628	236.6	-745.256	355.791	0.06747	236.6	-836.309	355.383	0.06367	236.6	-659.841	355.68	0.06644	236.6	-798.581	355.502	0.06478	236.6	-369.079	356.101	0.07036	236.6	-606.592	355.899	0.06122	236.6	-573.369	356.93	0.06119		236.6	-501.619	356.195	0.07124	236.6	-222.15	359.013	0.0974	236.6	-2312.64	358.996	0.09725	236.6
236.4	-715.399	356.166	0.06783	236.4	-747.672	356.176	0.06792	236.4	-760.688	356.301	0.06909	236.4	-875.496	355.876	0.06513	236.4	-699.749	356.175	0.06791	236.4	-815.28	355.99	0.06619	236.4	-432.54	356.585	0.07173	236.4	-629.726	356.389	0.06264	236.4	-570.606	357.429	0.06267		236.4	-560.556	356.717	0.07296	236.4	-92.341	359.445	0.09825	236.4	-2218.85	359.391	0.09776	236.4
236.2	-734.284	356.7	0.06964	236.2	-770.143	356.7	0.06964	236.2	-771.934	356.823	0.07079	236.2	-913.73	356.38	0.06666	236.2	-742.842	356.684	0.06949	236.2	-827.996	356.485	0.06765	236.2	-491.501	357.08	0.07318	236.2	-641.317	356.889	0.06416	236.2	-563.763	357.936	0.06422		236.2	-623.504	357.251	0.07477	236.2	32.787	359.878	0.0991	236.2	-2131.17	359.788	0.09826	236.2
236	-754.27	357.243	0.07155	236	-795.94	357.233	0.07146	236	-774.371	357.355	0.07259	236	-957.938	356.893	0.0683	236	-801.524	357.2	0.07116	236	-832.34	356.99	0.0692	236	-547.54	357.584	0.07472	236	-664.069	357.399	0.06575	236	-546.676	358.454	0.06587		236	-686.622	357.794	0.07667	236	87.192	360.312	0.09997	236	-2084.88	360.184	0.09878	236
235.8	-777.994	357.798	0.07358	235.8	-828.713	357.781	0.07342	235.8	-775.741	357.899	0.07452	235.8	-1008.84	357.418	0.07005	235.8	-862.994	357.728	0.07293	235.8	-835.714	357.508	0.07089	235.8	-596.755	358.098	0.07636	235.8	-679.923	357.924	0.06747	235.8	-537.513	358.984	0.06765		235.8	-742.495	358.345	0.07865	235.8	168.173	360.749	0.10086	235.8	-2015.94	360.585	0.09935	235.8
235.6	-797.36	358.367	0.07572	235.6	-859.374	358.341	0.07548	235.6	-766.539	358.458	0.07656	235.6	-1045.92	357.959	0.07194	235.6	-927.159	358.27	0.07482	235.6	-837.323	358.04	0.07269	235.6	-641.299	358.625	0.07811	235.6	-692.934	358.464	0.06932	235.6	-529.233	359.528	0.06952		235.6	-799.496	358.91	0.08075	235.6	218.648	361.188	0.10177	235.6	-1936.35	360.987	0.09992	235.6
235.4	-808.284	358.949	0.07797	235.4	-888.586	358.919	0.07769	235.4	-752.757	359.03	0.07871	235.4	-1067.12	358.511	0.07391	235.4	-990.845	358.826	0.07682	235.4	-833.884	358.586	0.07461	235.4	-678.205	359.165	0.07997	235.4	-704.131	359.014	0.07123	235.4	-509.861	360.084	0.07149		235.4	-862.028	359.488	0.08294	235.4	214.786	361.63	0.10268	235.4	-1835.54	361.388	0.10046	235.4
235.2	-821.425	359.544	0.08032	235.2	-915.715	359.509	0.07999	235.2	-742.897	359.615	0.08098	235.2	-1075.3	359.077	0.076	235.2	-1058.88	359.394	0.07894	235.2	-830.359	359.144	0.07662	235.2	-711.399	359.716	0.08191	235.2	-708.631	359.576	0.07326	235.2	-476.791	360.655	0.07359		235.2	-917.822	360.074	0.08521	235.2	156.757	362.073	0.10361	235.2	-1723	361.79	0.10101	235.2
235	-839.641	360.159	0.08283	235	-927.085	360.117	0.08245	235	-720.921	360.219	0.08339	235	-1076.98	359.66	0.07823	235	-1113.34	359.978	0.08117	235	-824.793	359.717	0.07876	235	-725.963	360.283	0.08397	235	-709.812	360.154	0.07541	235	-450.845	361.242	0.07581		235	-948.466	360.678	0.08762	235	51.464	362.524	0.10458	235	-1616	362.197	0.10158	235
234.8	-856.098	360.793	0.08546	234.8	-929.539	360.743	0.085	234.8	-680.985	360.838	0.08589	234.8	-1066.28	360.258	0.08054	234.8	-1151.26	360.579	0.08349	234.8	-815.587	360.304	0.08096	234.8	-728.634	360.864	0.08612	234.8	-710.865	360.747	0.07766	234.8	-432.712	361.843	0.07813		234.8	-961.478	361.3	0.09013	234.8	-61.005	362.976	0.10552	234.8	-1513.8	362.608	0.10214	234.8
234.6	-877.619	361.444	0.08829	234.6	-934.54	361.383	0.08773	234.6	-638.572	361.474	0.08857	234.6	-1044.86	360.868	0.08299	234.6	-1174.13	361.192	0.08598	234.6	-800.506	360.902	0.0833	234.6	-721.514	361.458	0.08842	234.6	-695.619	361.352	0.08	234.6	-419.135	362.458	0.08058		234.6	-957.9	361.934	0.09279	234.6	-145.172	363.426	0.10647	234.6	-1416.01	363.02	0.10275	234.6
234.4	-897.879	362.119	0.09128	234.4	-942.702	362.047	0.09063	234.4	-600.359	362.131	0.0914	234.4	-1018.89	361.499	0.08559	234.4	-1188.99	361.828	0.08862	234.4	-788.293	361.52	0.08578	234.4	-704.679	362.069	0.09083	234.4	-678.556	361.975	0.08249	234.4	-410.425	363.093	0.08318		234.4	-935.008	362.59	0.09561	234.4	-226.693	363.884	0.10745	234.4	-1343.08	363.435	0.10335	234.4
234.2	-914.178	362.808	0.09443	234.2	-952.294	362.726	0.09368	234.2	-559.102	362.802	0.09438	234.2	-995.15	362.146	0.08836	234.2	-1198.83	362.48	0.09142	234.2	-767.399	362.153	0.08843	234.2	-681.252	362.695	0.0934	234.2	-657.67	362.616	0.08517	234.2	-397.639	363.746	0.08595		234.2	-900.497	363.26	0.09857	234.2	-301.711	364.342	0.10845	234.2	-1260.02	363.849	0.10396	234.2
234	-934.806	363.521	0.09776	234	-965.046	363.425	0.09688	234	-523.235	363.498	0.09754	234	-969.931	362.814	0.09129	234	-1206.15	363.153	0.09439	234	-748.367	362.807	0.09122	234	-656.783	363.341	0.09611	234	-645.443	363.281	0.08806	234	-392.803	364.421	0.08891		234	-868.31	363.951	0.10168	234	-352.06	364.805	0.10948	234	-1180.34	364.268	0.10458	234
233.8	-950.927	364.255	0.10129	233.8	-967.078	364.147	0.1003	233.8	-483.682	364.217	0.10094	233.8	-936.128	363.501	0.0944	233.8	-1190.87	363.844	0.09753	233.8	-721.818	363.479	0.09419	233.8	-624.773	364.002	0.09898	233.8	-629.385	363.962	0.09111	233.8	-393.512	365.113	0.09204		233.8	-827.314	364.656	0.10495	233.8	-389.911	365.267	0.11051	233.8	-1101.94	364.688	0.10523	233.8
233.6	-956.362	365.012	0.10502	233.6	-961.413	364.893	0.10393	233.6	-437.587	364.957	0.10452	233.6	-891.091	364.213	0.09773	233.6	-1163.42	364.557	0.10087	233.6	-693.546	364.171	0.09735	233.6	-595.252	364.688	0.10206	233.6	-607.061	364.666	0.09436	233.6	-392.859	365.826	0.09536		233.6	-773.462	365.382	0.10839	233.6	-401.336	365.736	0.11161	233.6	-1027.5	365.111	0.10592	233.6
233.4	-959.998	365.791	0.10895	233.4	-951.91	365.662	0.10777	233.4	-394.781	365.718	0.10828	233.4	-841.774	364.943	0.10123	233.4	-1117.76	365.292	0.1044	233.4	-656.125	364.882	0.10067	233.4	-562.441	365.391	0.10531	233.4	-592.962	365.388	0.09778	233.4	-380.931	366.558	0.09886		233.4	-717.375	366.129	0.11202	233.4	-412.731	366.204	0.1127	233.4	-964.702	365.537	0.10664	233.4
233.2	-953.998	366.598	0.11311	233.2	-934.559	366.456	0.11182	233.2	-347.697	366.506	0.11228	233.2	-782.108	365.695	0.10491	233.2	-1057.08	366.05	0.10813	233.2	-612.76	365.615	0.10418	233.2	-516.88	366.117	0.10874	233.2	-584.309	366.135	0.10143	233.2	-376.901	367.314	0.10255		233.2	-669.642	366.896	0.11582	233.2	-436.277	366.676	0.11382	233.2	-882.712	365.965	0.10736	233.2
233	-947.803	367.431	0.11751	233	-909.854	367.278	0.11613	233	-292.422	367.32	0.11651	233	-730.658	366.474	0.10884	233	-984.319	366.832	0.11209	233	-569.79	366.37	0.1079	233	-466.526	366.865	0.11239	233	-582.948	366.906	0.10528	233	-374.28	368.097	0.1065		233	-618.61	367.69	0.11985	233	-465.784	367.153	0.115	233	-760.862	366.393	0.10811	233
232.8	-931.496	368.296	0.12215	232.8	-880.316	368.131	0.12066	232.8	-240.783	368.163	0.12094	232.8	-672.988	367.281	0.11297	232.8	-907.719	367.646	0.11627	232.8	-523.404	367.155	0.11183	232.8	-422.13	367.64	0.11621	232.8	-587.212	367.706	0.10934	232.8	-374.754	368.906	0.11062		232.8	-572.252	368.508	0.12406	232.8	-485.402	367.638	0.1162	232.8	-620.252	366.83	0.10888	232.8
232.6	-905.645	369.195	0.12708	232.6	-847.354	369.016	0.12546	232.6	-206.518	369.037	0.12565	232.6	-612.823	368.115	0.11733	232.6	-829.457	368.487	0.12069	232.6	-480.657	367.965	0.11598	232.6	-383.746	368.44	0.12027	232.6	-585.398	368.529	0.11361	232.6	-378.551	369.744	0.11497		232.6	-530.483	369.356	0.12852	232.6	-458.986	368.128	0.11745	232.6	-506.182	367.27	0.10969	232.6
232.4	-868.241	370.127	0.13227	232.4	-809.091	369.93	0.13051	232.4	-180.166	369.942	0.13061	232.4	-556.353	368.978	0.12193	232.4	-754.652	369.358	0.12536	232.4	-441.142	368.803	0.12036	232.4	-357.983	369.268	0.12455	232.4	-584.538	369.379	0.11808	232.4	-387.339	370.609	0.11954		232.4	-496.584	370.234	0.13324	232.4	-442.09	368.625	0.11875	232.4	-418.235	367.716	0.11053	232.4
232.2	-830.18	371.091	0.13774	232.2	-754.255	370.877	0.13582	232.2	-150.614	370.878	0.13583	232.2	-501.584	369.87	0.12678	232.2	-670.483	370.256	0.13025	232.2	-387.84	369.669	0.12497	232.2	-327.252	370.124	0.12906	232.2	-581.966	370.257	0.12279	232.2	-399.422	371.506	0.1244		232.2	-444.063	371.138	0.13816	232.2	-454.543	369.124	0.12006	232.2	-384.693	368.166	0.11142	232.2
232	-790.762	372.086	0.1435	232	-690.84	371.854	0.14142	232	-125.835	371.847	0.14136	232	-451.189	370.791	0.1319	232	-582.882	371.184	0.13542	232	-334.995	370.559	0.12982	232	-301.94	371.005	0.13382	232	-580.112	371.164	0.12775	232	-412.666	372.431	0.12954		232	-388.034	372.067	0.14333	232	-461.326	369.628	0.12144	232	-388.777	368.616	0.11233	232
231.8	-741.924	373.116	0.14958	231.8	-625.019	372.865	0.14734	231.8	-101.271	372.85	0.1472	231.8	-402.683	371.739	0.13728	231.8	-495.762	372.14	0.14086	231.8	-281.786	371.478	0.13494	231.8	-279.075	371.913	0.13884	231.8	-572.154	372.1	0.13299	231.8	-410.846	373.383	0.13491		231.8	-347.026	373.026	0.14877	231.8	-422.531	370.133	0.12287	231.8	-411.973	369.069	0.1133	231.8
231.6	-686.078	374.177	0.15596	231.6	-569.137	373.908	0.15357	231.6	-82.9834	373.882	0.15333	231.6	-358.01	372.717	0.14295	231.6	-416.484	373.127	0.14661	231.6	-236.65	372.426	0.14035	231.6	-252.147	372.849	0.14413	231.6	-560.698	373.067	0.13854	231.6	-398.452	374.365	0.14054		231.6	-321.894	374.01	0.15447	231.6	-410.713	370.641	0.12437	231.6	-510.442	369.519	0.11428	231.6
231.4	-616.926	375.271	0.16267	231.4	-502.53	374.984	0.16013	231.4	-71.152	374.945	0.15978	231.4	-315.589	373.722	0.14891	231.4	-339.784	374.143	0.15266	231.4	-192.044	373.4	0.14605	231.4	-217.072	373.809	0.14969	231.4	-555.301	374.064	0.14439	231.4	-383.116	375.375	0.14648		231.4	-294.662	375.022	0.16047	231.4	-421.209	371.149	0.12593	231.4	-668.132	369.968	0.11533	231.4
231.2	-536.129	376.395	0.1697	231.2	-430.06	376.092	0.16702	231.2	-54.6993	376.039	0.16655	231.2	-278.141	374.756	0.15518	231.2	-277.848	375.187	0.159	231.2	-158.3	374.402	0.15204	231.2	-190.54	374.795	0.15553	231.2	-547.995	375.086	0.15053	231.2	-362.235	376.414	0.15276		231.2	-277.19	376.06	0.16673	231.2	-470.441	371.656	0.12754	231.2	-783.802	370.417	0.11643	231.2
231	-461.531	377.554	0.17702	231	-357.37	377.233	0.17419	231	-37.15	377.168	0.17361	231	-249.603	375.819	0.16169	231	-226.442	376.261	0.1656	231	-126.576	375.435	0.15828	231	-163.557	375.813	0.16164	231	-543.088	376.138	0.15694	231	-326.341	377.483	0.15927		231	-274.766	377.129	0.17327	231	-520.258	372.166	0.12919	231	-888.672	370.867	0.11756	231
230.8	-385.675	378.757	0.18468	230.8	-277.98	378.417	0.18168	230.8	-27.6473	378.338	0.18099	230.8	-216.069	376.923	0.16852	230.8	-178.497	377.373	0.1725	230.8	-106.424	376.5	0.16479	230.8	-132.678	376.863	0.168	230.8	-532.116	377.223	0.1636	230.8	-291.23	378.588	0.16605		230.8	-270.445	378.233	0.18007	230.8	-586.192	372.686	0.13091	230.8	-967.642	371.322	0.11871	230.8
230.6	-311.819	380.003	0.19266	230.6	-206.062	379.642	0.1895	230.6	-22.5175	379.549	0.18869	230.6	-189.683	378.064	0.17565	230.6	-140.654	378.521	0.17967	230.6	-95.272	377.602	0.17158	230.6	-109.414	377.949	0.17463	230.6	-517.433	378.342	0.17053	230.6	-249.966	379.729	0.17312		230.6	-249.239	379.377	0.18719	230.6	-663.735	373.212	0.13267	230.6	-1025.22	371.782	0.1199	230.6
230.4	-244.097	381.299	0.201	230.4	-135.619	380.915	0.19765	230.4	-13.4783	380.801	0.19666	230.4	-160.257	379.245	0.18304	230.4	-114.607	379.711	0.18712	230.4	-86.787	378.746	0.17865	230.4	-73.111	379.072	0.18152	230.4	-506.596	379.501	0.17773	230.4	-215.019	380.917	0.18049		230.4	-238.351	380.563	0.19457	230.4	-783.725	373.752	0.13449	230.4	-1091.63	372.251	0.12111	230.4
230.2	-179.596	382.643	0.20966	230.2	-63.7364	382.235	0.20611	230.2	-2.4514	382.104	0.20498	230.2	-128.182	380.47	0.19072	230.2	-92.657	380.947	0.19489	230.2	-83.636	379.931	0.186	230.2	-21.902	380.237	0.18869	230.2	-499.878	380.706	0.18522	230.2	-192.66	382.151	0.18819		230.2	-234.792	381.788	0.20222	230.2	-961.145	374.305	0.13637	230.2	-1132.1	372.733	0.12237	230.2
230	-126.751	384.031	0.21863	230	-10.5969	383.6	0.21489	230	-2.1667	383.451	0.2136	230	-107.75	381.738	0.19871	230	-92.18	382.224	0.20294	230	-99.139	381.153	0.19361	230	21.063	381.443	0.19614	230	-481.072	381.951	0.193	230	-183.6	383.424	0.19616		230	-221.405	383.052	0.21014	230	-1144.16	374.871	0.13831	230	-1136.95	373.225	0.12367	230
229.8	-89.0243	385.463	0.22789	229.8	41.282	385.008	0.22396	229.8	-2.4848	384.839	0.2225	229.8	-89.345	383.047	0.20698	229.8	-90.494	383.539	0.21125	229.8	-119.919	382.414	0.20148	229.8	59.066	382.684	0.20382	229.8	-461.197	383.235	0.20103	229.8	-164.123	384.735	0.20438		229.8	-213.038	384.354	0.21831	229.8	-1300.94	375.445	0.14029	229.8	-1172.13	373.725	0.12501	229.8
229.6	-47.937	386.938	0.23746	229.6	86.219	386.458	0.23333	229.6	-0.4599	386.267	0.23169	229.6	-71.3333	384.391	0.2155	229.6	-88.986	384.892	0.21983	229.6	-132.351	383.712	0.20962	229.6	88.08	383.958	0.21175	229.6	-445.106	384.552	0.20929	229.6	-151.501	386.085	0.21287		229.6	-215.577	385.69	0.22672	229.6	-1462.12	376.031	0.14236	229.6	-1253.93	374.233	0.1264	229.6
229.4	-13.127	388.45	0.24729	229.4	125.329	387.943	0.24295	229.4	10.5636	387.733	0.24116	229.4	-57.6667	385.771	0.22429	229.4	-94.305	386.278	0.22866	229.4	-146.486	385.038	0.21796	229.4	107.409	385.265	0.21992	229.4	-434.639	385.905	0.21783	229.4	-130.28	387.466	0.22161		229.4	-227.433	387.059	0.23537	229.4	-1633.01	376.623	0.14446	229.4	-1337.7	374.744	0.12782	229.4
229.2	10.169	389.997	0.25737	229.2	159.355	389.465	0.25283	229.2	29.1883	389.236	0.25088	229.2	-38.9599	387.182	0.23329	229.2	-103.341	387.699	0.23773	229.2	-154.959	386.397	0.22655	229.2	127.293	386.602	0.22831	229.2	-419.983	387.291	0.22661	229.2	-106.162	388.883	0.23061		229.2	-234.808	388.46	0.24425	229.2	-1814.63	377.22	0.1466	229.2	-1381.81	375.26	0.12927	229.2
229	27.474	391.578	0.26765	229	191.915	391.02	0.26292	229	52.4102	390.773	0.26082	229	-17.032	388.624	0.2425	229	-104.632	389.152	0.24701	229	-154.196	387.787	0.23534	229	161.952	387.968	0.23688	229	-401.231	388.708	0.23558	229	-70.278	390.332	0.23983		229	-244.89	389.889	0.2533	229	-2034.46	377.827	0.14879	229	-1410.33	375.782	0.13074	229
228.8	51.281	393.191	0.27814	228.8	215.405	392.608	0.27321	228.8	74.3028	392.341	0.27096	228.8	1.544	390.096	0.2519	228.8	-98.955	390.637	0.2565	228.8	-158.45	389.207	0.24432	228.8	191.28	389.361	0.24563	228.8	-373.42	390.155	0.24477	228.8	-32.73	391.811	0.24924		228.8	-268.219	391.349	0.26255	228.8	-2158.99	378.44	0.15103	228.8	-1403.88	376.308	0.13223	228.8
228.6	67.406	394.838	0.28885	228.6	221.713	394.225	0.2837	228.6	108.889	393.937	0.28127	228.6	20.875	391.595	0.26148	228.6	-98.532	392.149	0.26617	228.6	-150.231	390.652	0.25347	228.6	216.706	390.779	0.25455	228.6	-340.683	391.629	0.25414	228.6	16.348	393.315	0.25879		228.6	-283.45	392.836	0.27198	228.6	-2240.8	379.059	0.15331	228.6	-1379.02	376.839	0.13377	228.6
228.4	77.69	396.516	0.29971	228.4	225.881	395.873	0.29433	228.4	151.929	395.561	0.29171	228.4	51.262	393.123	0.27119	228.4	-94.869	393.688	0.27596	228.4	-129.295	392.121	0.26272	228.4	249.211	392.222	0.26358	228.4	-306.863	393.126	0.26363	228.4	57.559	394.847	0.26851		228.4	-284.956	394.348	0.28152	228.4	-2371.01	379.684	0.15557	228.4	-1331.9	377.379	0.13531	228.4
228.2	84.32	398.219	0.31069	228.2	224.521	397.547	0.30509	228.2	195.066	397.211	0.30229	228.2	74.756	394.672	0.28101	228.2	-89.437	395.248	0.28585	228.2	-103.329	393.61	0.27208	228.2	267.707	393.689	0.27274	228.2	-268.856	394.644	0.27319	228.2	86.339	396.403	0.27834		228.2	-297.133	395.879	0.29114	228.2	-2527.01	380.318	0.1579	228.2	-1231.94	377.922	0.13687	228.2
228	76.474	399.949	0.32175	228	204.077	399.248	0.31594	228	234.47	398.89	0.31296	228	85.578	396.248	0.29093	228	-83.272	396.834	0.29583	228	-77.204	395.123	0.2815	228	272.214	395.18	0.28197	228	-227.512	396.185	0.28283	228	106.13	397.983	0.28823		228	-312.561	397.435	0.30085	228	-2659.32	380.965	0.16024	228	-1136.55	378.476	0.13843	228
227.8	79.17	401.701	0.33285	227.8	189.284	400.971	0.32683	227.8	275.439	400.589	0.32367	227.8	107.566	397.844	0.30089	227.8	-63.744	398.442	0.30587	227.8	-40.301	396.656	0.29097	227.8	278.691	396.689	0.29124	227.8	-182.38	397.749	0.29253	227.8	117.932	399.586	0.29818		227.8	-338.955	399.007	0.31056	227.8	-2798.39	381.618	0.16257	227.8	-1091.4	379.038	0.14	227.8
227.6	102.485	403.467	0.344	227.6	184.214	402.705	0.33775	227.6	326.281	402.303	0.33445	227.6	138.891	399.454	0.3109	227.6	-43.459	400.063	0.31595	227.6	0.069	398.2	0.30049	227.6	279.133	398.207	0.30055	227.6	-137.669	399.326	0.30225	227.6	119.491	401.201	0.3082		227.6	-355.409	400.589	0.32031	227.6	-2948.16	382.274	0.16491	227.6	-1054.22	379.602	0.14158	227.6
227.4	116.111	405.247	0.35517	227.4	178.302	404.452	0.34868	227.4	370.965	404.029	0.34521	227.4	172.81	401.073	0.32091	227.4	-25.927	401.695	0.32604	227.4	39.87	399.758	0.31003	227.4	291.473	399.74	0.30988	227.4	-86.5185	400.916	0.312	227.4	136.764	402.829	0.31821		227.4	-371.479	402.181	0.33004	227.4	-3129.59	382.934	0.16725	227.4	-1072.69	380.17	0.14315	227.4
227.2	130.026	407.027	0.3663	227.2	179.251	406.201	0.35959	227.2	406.783	405.756	0.35597	227.2	201.55	402.695	0.33092	227.2	-11.476	403.329	0.33613	227.2	90.346	401.314	0.31955	227.2	305.387	401.275	0.31923	227.2	-20.656	402.51	0.32175	227.2	158.439	404.457	0.32823		227.2	-395.503	403.769	0.33974	227.2	-3337.18	383.591	0.1696	227.2	-1130.83	380.734	0.14474	227.2
227	135.712	408.799	0.37734	227	169.668	407.942	0.37041	227	443.013	407.478	0.36665	227	212.08	404.313	0.34087	227	1.068	404.96	0.34616	227	143.927	402.866	0.32902	227	311.227	402.804	0.32851	227	42.8994	404.097	0.33144	227	182.704	406.082	0.3382		227	-410.495	405.355	0.34939	227	-3534.39	384.241	0.17192	227	-1231.08	381.294	0.14632	227
226.8	135.468	410.566	0.38831	226.8	152.606	409.678	0.38116	226.8	473.245	409.192	0.37725	226.8	210.599	405.924	0.35077	226.8	7.566	406.582	0.35612	226.8	190.365	404.412	0.33843	226.8	299.874	404.325	0.33772	226.8	107.066	405.678	0.34107	226.8	253.202	407.699	0.34806		226.8	-436.603	406.932	0.35897	226.8	-3722.84	384.886	0.17425	226.8	-1328.93	381.849	0.14789	226.8
226.6	131.82	412.325	0.39918	226.6	138.075	411.404	0.39181	226.6	499.504	410.898	0.38775	226.6	219.811	407.522	0.36053	226.6	6.224	408.194	0.36597	226.6	243.244	405.949	0.34775	226.6	284.609	405.836	0.34683	226.6	167.118	407.25	0.35056	226.6	337.659	409.308	0.3578		226.6	-472.377	408.5	0.36844	226.6	-3909.93	385.528	0.17656	226.6	-1431.14	382.399	0.14946	226.6
226.4	126.831	414.069	0.40985	226.4	118.724	413.119	0.40228	226.4	509.119	412.592	0.39807	226.4	222.465	409.11	0.37013	226.4	-4.667	409.797	0.37567	226.4	285.88	407.475	0.35691	226.4	262.065	407.341	0.35582	226.4	208.666	408.812	0.35993	226.4	417.651	410.91	0.36744		226.4	-492.594	410.059	0.37778	226.4	-4116.62	386.164	0.17881	226.4	-1541.03	382.947	0.15099	226.4
226.2	119.619	415.802	0.42038	226.2	105.648	414.816	0.41257	226.2	507.018	414.271	0.40824	226.2	218.926	410.684	0.37959	226.2	-15.165	411.387	0.38523	226.2	318.018	408.988	0.36594	226.2	257.292	408.831	0.36467	226.2	248.44	410.357	0.36913	226.2	493.074	412.498	0.37695		226.2	-498.593	411.602	0.38695	226.2	-4258.8	386.796	0.18103	226.2	-1643.09	383.493	0.15251	226.2
226	119.737	417.513	0.43068	226	105.917	416.497	0.42268	226	509.253	415.932	0.41821	226	219.197	412.241	0.38887	226	-17.98	412.96	0.39461	226	346.442	410.486	0.37481	226	264.64	410.306	0.37336	226	273.317	411.887	0.37817	226	542.275	414.071	0.38628		226	-479.698	413.127	0.39594	226	-4396.85	387.424	0.18323	226	-1779.51	384.033	0.15401	226
225.8	114.274	419.206	0.44077	225.8	113.571	418.161	0.43258	225.8	514.71	417.576	0.42798	225.8	229.749	413.783	0.39797	225.8	-29.076	414.515	0.40379	225.8	372.07	411.966	0.38348	225.8	277.693	411.764	0.38186	225.8	280.832	413.401	0.38704	225.8	571.107	415.623	0.39539		225.8	-453.108	414.634	0.40473	225.8	-4529.38	388.046	0.18537	225.8	-1915.79	384.57	0.15546	225.8
225.6	91.385	420.877	0.45064	225.6	112.428	419.802	0.44226	225.6	522.452	419.194	0.4375	225.6	239.433	415.304	0.40687	225.6	-44.77	416.047	0.41275	225.6	386.405	413.427	0.39196	225.6	285.887	413.203	0.39018	225.6	272.349	414.895	0.39573	225.6	595.277	417.153	0.40427		225.6	-424.4	416.119	0.41332	225.6	-4577.7	388.663	0.18747	225.6	-2012.76	385.102	0.15687	225.6
225.4	58.029	422.524	0.46023	225.4	95.737	421.423	0.45168	225.4	510.516	420.79	0.44676	225.4	244.896	416.804	0.41552	225.4	-64.4	417.556	0.42144	225.4	393.014	414.865	0.40018	225.4	303.017	414.622	0.39825	225.4	256.752	416.366	0.40416	225.4	593.677	418.665	0.41293		225.4	-400.721	417.584	0.42166	225.4	-4577.48	389.277	0.18951	225.4	-2133.38	385.633	0.15825	225.4
225.2	39.221	424.142	0.46955	225.2	94.113	423.012	0.46083	225.2	492.631	422.362	0.45579	225.2	246.711	418.276	0.42391	225.2	-80.343	419.043	0.42992	225.2	385.574	416.278	0.40818	225.2	316.794	416.018	0.40612	225.2	225.375	417.81	0.41235	225.2	595.431	420.15	0.42137		225.2	-392.656	419.023	0.42977	225.2	-4617.2	389.884	0.1915	225.2	-2258.66	386.161	0.15961	225.2
225	25.944	425.732	0.47859	225	88.876	424.575	0.4697	225	472.015	423.906	0.46454	225	262.938	419.725	0.43207	225	-92.736	420.505	0.43815	225	374.431	417.667	0.41593	225	329.586	417.391	0.41376	225	198.688	419.234	0.42029	225	607.899	421.613	0.42955		225	-370.968	420.439	0.43764	225	-4585.3	390.486	0.19343	225	-2356.98	386.683	0.16091	225
224.8	18.611	427.29	0.4873	224.8	95.93	426.107	0.47825	224.8	452.352	425.421	0.47299	224.8	292.037	421.15	0.43996	224.8	-100.514	421.939	0.44609	224.8	361.736	419.032	0.42343	224.8	357.224	418.74	0.42114	224.8	173.338	420.633	0.42799	224.8	645.634	423.049	0.43747		224.8	-320.8	421.828	0.44523	224.8	-4511.24	391.083	0.19529	224.8	-2437.47	387.208	0.1622	224.8
224.6	6.813	428.814	0.49571	224.6	102.466	427.604	0.4865	224.6	433.845	426.901	0.48113	224.6	327.191	422.542	0.44757	224.6	-108.255	423.342	0.45376	224.6	357.46	420.369	0.43068	224.6	393.732	420.061	0.42827	224.6	138.961	422.002	0.43546	224.6	712.792	424.455	0.44514		224.6	-266.718	423.189	0.45258	224.6	-4437.59	391.67	0.19707	224.6	-2462.26	387.725	0.16343	224.6
224.4	-27.599	430.309	0.50388	224.4	106.279	429.069	0.49448	224.4	408.089	428.347	0.48899	224.4	351.36	423.905	0.45494	224.4	-113.72	424.714	0.46118	224.4	350.844	421.677	0.43769	224.4	433.011	421.353	0.43517	224.4	94.6138	423.343	0.44268	224.4	789.545	425.831	0.45255		224.4	-201.019	424.521	0.45969	224.4	-4355.99	392.253	0.19883	224.4	-2494.97	388.235	0.16463	224.4
224.2	-62.639	431.77	0.51174	224.2	119.243	430.506	0.5022	224.2	388.546	429.761	0.49657	224.2	373.701	425.24	0.46206	224.2	-106.109	426.058	0.46833	224.2	351.449	422.959	0.44446	224.2	472.312	422.621	0.44184	224.2	68.0083	424.656	0.44963	224.2	859.617	427.178	0.45968		224.2	-148.381	425.825	0.46655	224.2	-4317.98	392.828	0.20053	224.2	-2563.46	388.743	0.16581	224.2
224	-88.1264	433.197	0.51932	224	128.078	431.906	0.50963	224	376.394	431.142	0.50387	224	388.451	426.544	0.46892	224	-92.711	427.369	0.47522	224	345.17	424.211	0.45099	224	495.128	423.857	0.44826	224	37.407	425.935	0.45631	224	920.659	428.494	0.46656		224	-107.898	427.102	0.47319	224	-4271.44	393.397	0.2022	224	-2612.84	389.247	0.16698	224
223.8	-110.318	434.591	0.52658	223.8	133.867	433.275	0.51674	223.8	357.7	432.493	0.51087	223.8	403.005	427.818	0.47548	223.8	-75.611	428.651	0.48183	223.8	329.982	425.433	0.45723	223.8	506.621	425.067	0.45442	223.8	26.4644	427.188	0.46271	223.8	963.934	429.781	0.47316		223.8	-70.474	428.346	0.4795	223.8	-4176.74	393.961	0.20379	223.8	-2653.15	389.748	0.16808	223.8
223.6	-121.362	435.951	0.53357	223.6	148.054	434.61	0.52358	223.6	323.638	433.812	0.51762	223.6	417.011	429.057	0.48176	223.6	-55.395	429.903	0.48818	223.6	325.13	426.627	0.46323	223.6	510.185	426.25	0.46035	223.6	20.2146	428.412	0.46887	223.6	989.083	431.033	0.47949		223.6	-19.972	429.559	0.48558	223.6	-4057.59	394.517	0.20532	223.6	-2680.23	390.241	0.16914	223.6
223.4	-117.909	437.277	0.54023	223.4	169.654	435.912	0.53011	223.4	293.161	435.098	0.52405	223.4	431.389	430.269	0.48778	223.4	-29.781	431.126	0.49426	223.4	334.02	427.795	0.46899	223.4	535.133	427.407	0.46603	223.4	10.6476	429.605	0.47476	223.4	995.41	432.261	0.48559		223.4	48.742	430.747	0.4914	223.4	-3948.22	395.069	0.20679	223.4	-2722.63	390.735	0.17017	223.4
223.2	-111.128	438.568	0.54637	223.2	210.419	437.182	0.53638	223.2	281.209	436.352	0.53023	223.2	443.328	431.452	0.49357	223.2	1.409	432.318	0.50008	223.2	347.746	428.934	0.4745	223.2	577.104	428.534	0.47147	223.2	3.9515	430.771	0.48047	223.2	1003.22	433.46	0.49146		223.2	124.454	431.903	0.49696	223.2	-3822.8	395.613	0.2082	223.2	-2743.81	391.222	0.17115	223.2
223	-106.246	439.829	0.55201	223	245.937	438.421	0.54222	223	276.208	437.576	0.53616	223	449.314	432.606	0.49912	223	29.87	433.481	0.50569	223	367.407	430.043	0.47979	223	627.996	429.633	0.47669	223	19.1027	431.905	0.4859	223	1020.85	434.626	0.49706		223	186.568	433.031	0.50231	223	-3712.7	396.151	0.20958	223	-2723.84	391.705	0.17212	223
222.8	-99.8805	441.062	0.55743	222.8	291.966	439.633	0.5475	222.8	276.812	438.771	0.54151	222.8	437.522	433.735	0.50444	222.8	57.543	434.617	0.51104	222.8	380.829	431.128	0.48485	222.8	682.713	430.709	0.48168	222.8	39.3076	433.019	0.49115	222.8	1073.65	435.764	0.5024		222.8	235.228	434.134	0.50743	222.8	-3607.76	396.684	0.21089	222.8	-2660.97	392.183	0.17302	222.8
222.6	-102.674	442.262	0.56263	222.6	327.197	440.811	0.55256	222.6	256.195	439.932	0.54646	222.6	412.686	434.835	0.50954	222.6	69.248	435.726	0.51617	222.6	391.746	432.185	0.48969	222.6	716.839	431.759	0.48648	222.6	59.5841	434.104	0.49618	222.6	1157.89	436.874	0.50752		222.6	289.205	435.211	0.51234	222.6	-3534.53	397.211	0.21217	222.6	-2592.69	392.657	0.17391	222.6
222.4	-94.7874	443.435	0.56763	222.4	362.98	441.963	0.55743	222.4	226.239	441.068	0.55122	222.4	384.774	435.913	0.51443	222.4	86.584	436.808	0.52108	222.4	411.619	433.219	0.49432	222.4	743.719	432.787	0.49109	222.4	93.667	435.161	0.50095	222.4	1245.31	437.961	0.51244		222.4	340.056	436.267	0.51707	222.4	-3481.72	397.733	0.2134	222.4	-2507.86	393.129	0.17477	222.4
222.2	-59.26	444.577	0.57244	222.2	403.218	443.084	0.5621	222.2	213.074	442.177	0.55582	222.2	353.685	436.96	0.51911	222.2	102.812	437.864	0.5258	222.2	430.2	434.225	0.49875	222.2	762.179	433.79	0.4955	222.2	133.563	436.193	0.50552	222.2	1352.8	439.021	0.51674		222.2	399.429	437.293	0.52157	222.2	-3552.57	398.247	0.21458	222.2	-2434.45	393.596	0.17561	222.2
222	-11.31	445.693	0.57705	222	443.381	444.178	0.56658	222	213.528	443.259	0.56021	222	320.013	437.985	0.52356	222	111.331	438.896	0.52993	222	448.857	435.214	0.50304	222	772.749	434.77	0.49973	222	176.71	437.205	0.50991	222	1433.3	440.058	0.52085		222	489.329	438.296	0.52575	222	-3680.2	398.756	0.21572	222	-2387.58	394.058	0.17641	222
221.8	25.357	446.781	0.58146	221.8	467.428	445.249	0.57087	221.8	219.486	444.315	0.56442	221.8	283.826	438.987	0.52746	221.8	120.478	439.905	0.53384	221.8	477.601	436.182	0.50713	221.8	782.139	435.729	0.50377	221.8	223.13	438.196	0.51403	221.8	1484.14	441.07	0.52478		221.8	589.307	439.278	0.52948	221.8	-3800.22	399.264	0.21683	221.8	-2379.08	394.519	0.17718	221.8
221.6	50.109	447.844	0.58571	221.6	480.185	446.292	0.575	221.6	224.088	445.345	0.56847	221.6	240.399	439.966	0.53119	221.6	106.875	440.888	0.5376	221.6	504.909	437.126	0.51106	221.6	794.209	436.665	0.50764	221.6	244.374	439.159	0.51764	221.6	1501.07	442.059	0.52856		221.6	669.17	440.238	0.53309	221.6	-3943.7	399.766	0.21792	221.6	-2421.35	394.975	0.17795	221.6
221.4	68.397	448.884	0.5898	221.4	495.777	447.312	0.57897	221.4	241.646	446.353	0.57236	221.4	201.121	440.924	0.53478	221.4	83.041	441.853	0.54123	221.4	530.899	438.05	0.51479	221.4	812.069	437.581	0.51136	221.4	266.666	440.103	0.52111	221.4	1479.97	443.025	0.53217		221.4	725.322	441.179	0.53655	221.4	-4060.53	400.266	0.21899	221.4	-2489.72	395.428	0.17868	221.4
221.2	94.302	449.9	0.59368	221.2	522.199	448.316	0.58279	221.2	265.223	447.343	0.57608	221.2	178.269	441.866	0.53821	221.2	54.619	442.8	0.54468	221.2	552.827	438.958	0.51801	221.2	809.859	438.482	0.5147	221.2	289.041	441.032	0.52442	221.2	1429.04	443.972	0.53561		221.2	779.515	442.103	0.53985	221.2	-4136.82	400.765	0.22002	221.2	-2574.63	395.883	0.17939	221.2
221	129.531	450.891	0.59738	221	531.017	449.298	0.58644	221	292.308	448.312	0.57965	221	157.772	442.786	0.54148	221	35.207	443.727	0.54799	221	569.291	439.846	0.52107	221	793.299	439.365	0.51773	221	334.649	441.938	0.52759	221	1374.12	444.9	0.53891		221	836.266	443.006	0.543	221	-4167.44	401.262	0.22101	221	-2660.43	396.335	0.18006	221
220.8	155.269	451.858	0.60092	220.8	542.674	450.256	0.58993	220.8	325.348	449.255	0.58304	220.8	137.371	443.684	0.5446	220.8	15.311	444.633	0.55116	220.8	577.077	440.711	0.52399	220.8	783.669	440.228	0.52064	220.8	369.825	442.824	0.53065	220.8	1320.56	445.807	0.54207		220.8	884.416	443.886	0.546	220.8	-4134.43	401.753	0.22197	220.8	-2759.15	396.784	0.18072	220.8
220.6	161.811	452.801	0.60428	220.6	551.797	451.19	0.59323	220.6	365.672	450.176	0.58626	220.6	138.058	444.561	0.54756	220.6	19.409	445.517	0.55417	220.6	585.084	441.558	0.52676	220.6	787.459	441.073	0.5234	220.6	387.466	443.691	0.53356	220.6	1288.02	446.697	0.54512		220.6	945.826	444.748	0.54885	220.6	-4106.35	402.238	0.22285	220.6	-2787.37	397.229	0.18133	220.6
220.4	173.752	453.723	0.60752	220.4	560.223	452.102	0.59641	220.4	422.525	451.075	0.58937	220.4	151.061	445.42	0.55043	220.4	40.421	446.379	0.55705	220.4	589.673	442.387	0.52944	220.4	810.339	441.897	0.52604	220.4	401.495	444.54	0.53635	220.4	1267.02	447.566	0.54802		220.4	999.536	445.593	0.55162	220.4	-4111.48	402.72	0.22374	220.4	-2761.58	397.672	0.18196	220.4
220.2	180.283	454.625	0.6106	220.2	585.398	452.992	0.59943	220.2	491.551	451.954	0.59231	220.2	163.702	446.265	0.55317	220.2	56.341	447.223	0.55978	220.2	574.082	443.197	0.53196	220.2	851.029	442.703	0.52854	220.2	410.24	445.369	0.539	220.2	1293.87	448.419	0.5508		220.2	1017.1	446.421	0.55424	220.2	-4086.66	403.198	0.22457	220.2	-2697.64	398.112	0.18253	220.2
220	179.665	455.505	0.61354	220	613.184	453.86	0.60229	220	549.111	452.812	0.59512	220	174.268	447.086	0.55576	220	67.065	448.046	0.56238	220	550.219	443.986	0.53435	220	886.719	443.491	0.53092	220	423.426	446.177	0.5415	220	1306.66	449.248	0.55342		220	1010.37	447.228	0.55674	220	-4121.05	403.67	0.22537	220	-2645.71	398.548	0.18309	220
219.8	174.516	456.36	0.61631	219.8	617.797	454.706	0.60501	219.8	594.546	453.647	0.59777	219.8	195.322	447.885	0.5582	219.8	93.017	448.85	0.56484	219.8	533.778	444.758	0.53662	219.8	927.209	444.261	0.53318	219.8	433.952	446.966	0.54386	219.8	1282.98	450.056	0.55588		219.8	1002.17	448.017	0.55911	219.8	-4122.65	404.141	0.22617	219.8	-2582.45	398.985	0.18365	219.8
219.6	170.789	457.192	0.61892	219.6	631.903	455.528	0.60756	219.6	630.297	454.458	0.60025	219.6	242.459	448.663	0.56049	219.6	105.418	449.631	0.56715	219.6	515.163	445.508	0.53874	219.6	959.889	445.011	0.53531	219.6	438.827	447.736	0.54611	219.6	1259.01	450.848	0.55824		219.6	987.236	448.784	0.56133	219.6	-4168.82	404.609	0.22693	219.6	-2539.34	399.418	0.18418	219.6
219.4	180.286	457.998	0.62134	219.4	644.713	456.326	0.60995	219.4	671.866	455.247	0.60258	219.4	291.116	449.421	0.56264	219.4	149.162	450.391	0.56931	219.4	504.4	446.238	0.54071	219.4	992.129	445.742	0.53729	219.4	459.096	448.485	0.5482	219.4	1199.3	451.616	0.56042		219.4	954.326	449.531	0.56339	219.4	-4225.06	405.072	0.22764	219.4	-2464.58	399.848	0.18468	219.4
219.2	200.385	458.779	0.62358	219.2	642.088	457.102	0.61215	219.2	706.763	456.013	0.60473	219.2	323.442	450.156	0.56461	219.2	200.091	451.128	0.57129	219.2	476.033	446.95	0.54254	219.2	1018.33	446.453	0.53911	219.2	496.793	449.211	0.55011	219.2	1129.4	452.362	0.56243		219.2	916.266	450.256	0.5653	219.2	-4301.35	405.533	0.22832	219.2	-2407.99	400.277	0.18515	219.2
219	207.555	459.534	0.62566	219	628.274	457.848	0.61418	219	723.624	456.753	0.60672	219	339.083	450.865	0.56643	219	242.149	451.84	0.57311	219	437.818	447.637	0.54422	219	1050.18	447.14	0.5408	219	542.593	449.915	0.55188	219	1043.5	453.085	0.56431		219	858.326	450.958	0.56706	219	-4360.02	405.989	0.22897	219	-2372.55	400.702	0.18561	219
218.8	174.984	460.263	0.62755	218.8	606.123	458.567	0.61601	218.8	709.311	457.466	0.60852	218.8	345.578	451.552	0.56808	218.8	264.085	452.529	0.57478	218.8	399.76	448.301	0.54573	218.8	1087.29	447.805	0.54231	218.8	562.607	450.595	0.5535	218.8	927.635	453.785	0.56601		218.8	758.519	451.639	0.56867	218.8	-4459.34	406.442	0.2296	218.8	-2390.07	401.125	0.18604	218.8
218.6	131.08	460.962	0.62923	218.6	581.248	459.26	0.61766	218.6	678.133	458.149	0.6101	218.6	352.562	452.214	0.56955	218.6	289.706	453.192	0.57625	218.6	362.622	448.941	0.54707	218.6	1099.26	448.449	0.54368	218.6	570.958	451.251	0.55495	218.6	836.719	454.461	0.56755		218.6	624.244	452.297	0.57012	218.6	-4548.6	406.888	0.23016	218.6	-2361.56	401.546	0.18645	218.6
218.4	102.972	461.633	0.63074	218.4	553.109	459.923	0.61912	218.4	624.304	458.805	0.61152	218.4	331.865	452.851	0.57087	218.4	298.146	453.83	0.57757	218.4	324.622	449.554	0.54824	218.4	1084.71	449.068	0.54489	218.4	563.043	451.883	0.55625	218.4	758.867	455.113	0.56895		218.4	494.088	452.929	0.5714	218.4	-4728.27	407.33	0.2307	218.4	-2344.27	401.963	0.18683	218.4
218.2	80.04	462.276	0.63203	218.2	521.921	460.561	0.62039	218.2	561.809	459.433	0.61273	218.2	295.417	453.462	0.57198	218.2	304.167	454.441	0.57869	218.2	279.234	450.145	0.54924	218.2	1063.44	449.662	0.54592	218.2	559.702	452.49	0.5574	218.2	673.801	455.736	0.57015		218.2	368.386	453.538	0.5725	218.2	-4875.05	407.767	0.23117	218.2	-2305.98	402.375	0.18716	218.2
218	55.672	462.888	0.63312	218	453.954	461.166	0.62145	218	492.077	460.029	0.61373	218	250.688	454.046	0.57293	218	302.983	455.025	0.57962	218	227.654	450.711	0.55007	218	1006.86	450.234	0.54679	218	548.347	453.069	0.55836	218	573.214	456.336	0.57119		218	242.263	454.117	0.57342	218	-5081.05	408.198	0.23161	218	-2290.21	402.781	0.18744	218
217.8	23.898	463.471	0.63405	217.8	385.725	461.74	0.62232	217.8	426.23	460.598	0.61457	217.8	194.931	454.604	0.57372	217.8	303.879	455.582	0.58041	217.8	182.755	451.251	0.55075	217.8	957.959	450.781	0.54753	217.8	523.043	453.622	0.55913	217.8	471.209	456.908	0.57204		217.8	112.052	454.671	0.57418	217.8	-5237.82	408.624	0.23202	217.8	-2275.28	403.183	0.18772	217.8
217.6	-12.277	464.022	0.63476	217.6	327.723	462.282	0.62298	217.6	342.231	461.138	0.61521	217.6	117.947	455.134	0.57433	217.6	273.807	456.111	0.581	217.6	125.596	451.766	0.55127	217.6	891.409	451.299	0.54807	217.6	476.034	454.148	0.55971	217.6	387.544	457.451	0.57272		217.6	-3.632	455.203	0.5748	217.6	-5412.48	409.044	0.2324	217.6	-2267.03	403.581	0.18796	217.6
217.4	-36.357	464.548	0.6353	217.4	257.446	462.797	0.62344	217.4	251.339	461.651	0.61568	217.4	11.858	455.636	0.57474	217.4	236.364	456.615	0.58142	217.4	78.986	452.257	0.55161	217.4	811.789	451.796	0.54845	217.4	428.834	454.649	0.56011	217.4	306.202	457.971	0.57324		217.4	-126.164	455.71	0.57524	217.4	-5528.8	409.459	0.23272	217.4	-2194.31	403.975	0.18817	217.4
217.2	-76.184	465.043	0.63565	217.2	184.655	463.284	0.62375	217.2	144.199	462.135	0.61597	217.2	-110.82	456.113	0.575	217.2	159.195	457.094	0.58169	217.2	44.47	452.721	0.55181	217.2	716.009	452.269	0.54871	217.2	365.005	455.127	0.56038	217.2	230.966	458.464	0.57357		217.2	-231.617	456.192	0.57554	217.2	-5671.28	409.87	0.23304	217.2	-2218.44	404.367	0.18839	217.2
217	-126.236	465.51	0.63579	217	105.847	463.746	0.62386	217	41.4825	462.596	0.61608	217	-234.755	456.567	0.57509	217	68.011	457.548	0.58177	217	14.808	453.165	0.55183	217	607.125	452.719	0.54878	217	276.671	455.579	0.56049	217	143.536	458.935	0.57375		217	-319.99	456.651	0.57566	217	-5768.74	410.279	0.23332	217	-2250.36	404.754	0.18854	217
216.8	-163.73	465.949	0.63577	216.8	8.77	464.187	0.62386	216.8	-57.2948	463.029	0.61602	216.8	-365.867	456.999	0.57504	216.8	-21.286	457.978	0.58172	216.8	-19.201	453.586	0.55173	216.8	487.339	453.15	0.54875	216.8	182.822	456.014	0.56046	216.8	44.363	459.381	0.57377		216.8	-397.878	457.089	0.57566	216.8	-5880.02	410.685	0.2336	216.8	-2302.53	405.14	0.1887	216.8
216.6	-175.941	466.362	0.63557	216.6	-66.931	464.598	0.62365	216.6	-136.165	463.436	0.61579	216.6	-493.972	457.407	0.57484	216.6	-105.717	458.385	0.58151	216.6	-57.522	453.985	0.55147	216.6	365.869	453.56	0.54856	216.6	105.847	456.425	0.56031	216.6	-9.298	459.809	0.57369		216.6	-476.32	457.505	0.57551	216.6	-5890.6	411.083	0.2338	216.6	-2345.71	405.519	0.18881	216.6
216.4	-190.074	466.755	0.63524	216.4	-131.742	464.987	0.6233	216.4	-215.598	463.822	0.61543	216.4	-620.204	457.799	0.57453	216.4	-184.836	458.773	0.58116	216.4	-103.214	454.368	0.55111	216.4	257.19	453.954	0.54828	216.4	37.8987	456.82	0.56003	216.4	-59.285	460.211	0.57344		216.4	-564.021	457.902	0.57524	216.4	-5904.72	411.476	0.23397	216.4	-2422.45	405.894	0.18888	216.4
216.2	-202.002	467.128	0.63477	216.2	-190.271	465.357	0.62283	216.2	-285.789	464.191	0.61494	216.2	-724.537	458.173	0.5741	216.2	-259.509	459.143	0.58071	216.2	-153.898	454.737	0.55065	216.2	150.02	454.332	0.54789	216.2	-20.4127	457.195	0.5596	216.2	-130.333	460.598	0.57309		216.2	-637.298	458.284	0.57486	216.2	-5841.07	411.866	0.23411	216.2	-2499.97	406.268	0.18895	216.2
216	-229.158	467.483	0.63423	216	-229.746	465.708	0.62225	216	-338.699	464.542	0.61437	216	-823.543	458.527	0.57357	216	-348.158	459.498	0.58018	216	-215.923	455.087	0.5501	216	27.642	454.692	0.54741	216	-82.9325	457.553	0.55908	216	-241.551	460.972	0.57268		216	-678.847	458.648	0.57439	216	-5721.9	412.253	0.23427	216	-2591.96	406.638	0.18901	216
215.8	-264.792	467.823	0.63359	215.8	-241.911	466.046	0.62161	215.8	-381.041	464.877	0.61372	215.8	-909.882	458.868	0.57297	215.8	-427.325	459.839	0.57958	215.8	-274.55	455.423	0.54948	215.8	-73.03	455.043	0.54688	215.8	-159.024	457.903	0.55854	215.8	-373.71	461.331	0.57215		215.8	-730.376	459.001	0.57388	215.8	-5489.2	412.636	0.23441	215.8	-2618.25	407.004	0.18907	215.8
215.6	-288.375	468.144	0.63284	215.6	-252.587	466.37	0.62088	215.6	-414.997	465.197	0.61296	215.6	-991.433	459.2	0.57231	215.6	-504.573	460.17	0.5789	215.6	-330.056	455.748	0.54879	215.6	-189.753	455.382	0.54628	215.6	-232.137	458.241	0.55792	215.6	-465.255	461.677	0.57155		215.6	-763.162	459.342	0.57328	215.6	-5232.89	413.013	0.2345	215.6	-2621.68	407.366	0.18909	215.6
215.4	-292.572	468.459	0.63205	215.4	-253.121	466.686	0.6201	215.4	-435.203	465.507	0.61215	215.4	-1051.74	459.522	0.57159	215.4	-565.934	460.489	0.57817	215.4	-372.548	456.062	0.54802	215.4	-290.618	455.714	0.54564	215.4	-294.738	458.568	0.55725	215.4	-539.956	462.012	0.5709		215.4	-789.655	459.675	0.57263	215.4	-4882.02	413.39	0.23459	215.4	-2589.05	407.729	0.18912	215.4
215.2	-305.177	468.766	0.63122	215.2	-249.484	466.994	0.61928	215.2	-439.784	465.813	0.61131	215.2	-1100.52	459.835	0.57082	215.2	-632.986	460.802	0.57739	215.2	-425.102	456.37	0.54722	215.2	-364.423	456.037	0.54495	215.2	-350.171	458.884	0.55652	215.2	-617.472	462.341	0.57021		215.2	-786.998	460	0.57194	215.2	-4552.43	413.765	0.23468	215.2	-2550.3	408.088	0.18913	215.2
215	-328.975	469.067	0.63034	215	-233.375	467.294	0.6184	215	-411.584	466.113	0.61043	215	-1137.64	460.141	0.57	215	-690.432	461.108	0.57656	215	-501.874	456.675	0.5464	215	-426.052	456.358	0.54424	215	-389.745	459.199	0.55576	215	-692.952	462.668	0.5695		215	-774.787	460.321	0.57122	215	-4231.84	414.138	0.23474	215	-2472.74	408.447	0.18912	215
214.8	-338.599	469.362	0.62944	214.8	-202.151	467.588	0.6175	214.8	-388.371	466.409	0.60955	214.8	-1163.68	460.446	0.56919	214.8	-728.521	461.411	0.57574	214.8	-586.652	456.973	0.54555	214.8	-475.672	456.672	0.5435	214.8	-424.26	459.509	0.55497	214.8	-730.312	462.988	0.56877		214.8	-775.165	460.636	0.57048	214.8	-3955.26	414.511	0.23483	214.8	-2402.86	408.805	0.18914	214.8
214.6	-362.735	469.655	0.62854	214.6	-152.48	467.883	0.61661	214.6	-367.335	466.703	0.60866	214.6	-1179.69	460.748	0.56836	214.6	-761.653	461.711	0.5749	214.6	-678.521	457.272	0.54471	214.6	-525.488	456.984	0.54275	214.6	-469.971	459.817	0.55418	214.6	-717.512	463.31	0.56805		214.6	-774.182	460.953	0.56975	214.6	-3740.7	414.881	0.23488	214.6	-2373.88	409.165	0.18916	214.6
214.4	-397.638	469.951	0.62766	214.4	-120.516	468.178	0.61573	214.4	-357.179	466.994	0.60775	214.4	-1189.16	461.052	0.56755	214.4	-799.254	462.009	0.57405	214.4	-767.935	457.57	0.54387	214.4	-569.591	457.296	0.542	214.4	-536.213	460.125	0.5534	214.4	-717.532	463.63	0.56733		214.4	-782.487	461.269	0.56903	214.4	-3594.34	415.251	0.23495	214.4	-2323.57	409.525	0.1892	214.4
214.2	-434.851	470.246	0.62676	214.2	-103.241	468.473	0.61484	214.2	-352.214	467.288	0.60685	214.2	-1195.12	461.356	0.56674	214.2	-846.102	462.307	0.57319	214.2	-831.169	457.869	0.54303	214.2	-603.737	457.61	0.54127	214.2	-602.436	460.435	0.55265	214.2	-755.792	463.952	0.56661		214.2	-810.207	461.587	0.56831	214.2	-3437.03	415.622	0.23501	214.2	-2296.1	409.884	0.18921	214.2
214	-486.374	470.542	0.62589	214	-93.8489	468.769	0.61397	214	-344.319	467.579	0.60596	214	-1204.37	461.658	0.56594	214	-902.46	462.603	0.57234	214	-899.573	458.165	0.54219	214	-633.232	457.92	0.54053	214	-669.86	460.741	0.55188	214	-826.102	464.272	0.56589		214	-843.982	461.902	0.56758	214	-3327.68	415.99	0.23506	214	-2279.57	410.239	0.18921	214
213.8	-520.393	470.839	0.62501	213.8	-97.0649	469.069	0.61312	213.8	-356.543	467.873	0.60507	213.8	-1195.89	461.964	0.56513	213.8	-949.788	462.905	0.57151	213.8	-962.443	458.463	0.54135	213.8	-644.428	458.237	0.53981	213.8	-731.282	461.049	0.55113	213.8	-920.182	464.592	0.56516		213.8	-903.542	462.22	0.56687	213.8	-3211.09	416.361	0.23512	213.8	-2244.61	410.596	0.1892	213.8
213.6	-556.266	471.14	0.62417	213.6	-96.7432	469.365	0.61226	213.6	-381.826	468.167	0.60419	213.6	-1189.11	462.271	0.56436	213.6	-1000.78	463.207	0.57071	213.6	-1014.2	458.762	0.54053	213.6	-653.16	458.553	0.53911	213.6	-768.417	461.359	0.5504	213.6	-1020.53	464.913	0.56445		213.6	-959.382	462.542	0.5662	213.6	-3101.34	416.731	0.23519	213.6	-2261.01	410.953	0.18921	213.6
213.4	-617.23	471.446	0.62336	213.4	-119.747	469.664	0.61139	213.4	-409.57	468.466	0.60334	213.4	-1176.83	462.581	0.56359	213.4	-1060.66	463.514	0.56991	213.4	-1067.91	459.067	0.53973	213.4	-661.294	458.874	0.53842	213.4	-800.861	461.673	0.54969	213.4	-1146.97	465.237	0.56376		213.4	-1017.13	462.867	0.56553	213.4	-2999.86	417.104	0.23525	213.4	-2264.21	411.309	0.1892	213.4
213.2	-701.088	471.757	0.62257	213.2	-160.627	469.969	0.61057	213.2	-436.698	468.77	0.60251	213.2	-1179.33	462.899	0.56287	213.2	-1135.86	463.826	0.56915	213.2	-1127.95	459.377	0.53897	213.2	-684.273	459.2	0.53776	213.2	-845.841	461.993	0.549	213.2	-1304.79	465.568	0.5631		213.2	-1067.95	463.201	0.56491	213.2	-2899.36	417.481	0.23535	213.2	-2226.87	411.67	0.18922	213.2
213	-802.019	472.072	0.62182	213	-200.299	470.279	0.60979	213	-468.572	469.077	0.60171	213	-1206.26	463.215	0.56215	213	-1223.94	464.139	0.56841	213	-1192.48	459.687	0.53821	213	-724.916	459.524	0.5371	213	-919.331	462.315	0.54835	213	-1453.78	465.902	0.56249		213	-1110.83	463.533	0.56431	213	-2794.59	417.857	0.23544	213	-2220.53	412.03	0.18924	213
212.8	-901.058	472.387	0.62107	212.8	-271.784	470.594	0.60904	212.8	-546.891	469.386	0.60092	212.8	-1234.7	463.536	0.56146	212.8	-1313.7	464.457	0.56769	212.8	-1237.55	459.999	0.53747	212.8	-755.15	459.854	0.53648	212.8	-1003.33	462.642	0.54773	212.8	-1559.7	466.239	0.56187		212.8	-1136.36	463.871	0.56373	212.8	-2739.53	418.233	0.23553	212.8	-2214.33	412.393	0.18927	212.8
212.6	-1018.87	472.712	0.62035	212.6	-352.553	470.918	0.60833	212.6	-627.558	469.702	0.60016	212.6	-1255.48	463.864	0.5608	212.6	-1402.25	464.781	0.567	212.6	-1251.42	460.319	0.53676	212.6	-775.794	460.189	0.53588	212.6	-1101.73	462.972	0.54712	212.6	-1603.49	466.579	0.56127		212.6	-1177.31	464.216	0.56318	212.6	-2766.28	418.611	0.23561	212.6	-2269.22	412.76	0.18932	212.6
212.4	-1155.85	473.044	0.61968	212.4	-434.207	471.246	0.60763	212.4	-715.289	470.025	0.59943	212.4	-1281.57	464.198	0.56015	212.4	-1492.48	465.11	0.56632	212.4	-1249.29	460.644	0.53606	212.4	-798.914	460.531	0.5353	212.4	-1172.51	463.305	0.54651	212.4	-1625.49	466.925	0.56072		212.4	-1213.6	464.564	0.56263	212.4	-2788.07	418.993	0.23571	212.4	-2361.36	413.128	0.18936	212.4
212.2	-1287.29	473.384	0.61903	212.2	-511.278	471.58	0.60695	212.2	-794.853	470.357	0.59874	212.2	-1302.43	464.537	0.55952	212.2	-1560.12	465.442	0.56564	212.2	-1271.01	460.974	0.53539	212.2	-822.346	460.88	0.53475	212.2	-1234.99	463.646	0.54594	212.2	-1615.72	467.281	0.56022		212.2	-1234.41	464.921	0.56212	212.2	-2804.43	419.38	0.23581	212.2	-2393.58	413.502	0.18941	212.2
212	-1413.48	473.731	0.61844	212	-579.402	471.923	0.60632	212	-846.903	470.697	0.5981	212	-1324.81	464.886	0.55896	212	-1618.88	465.784	0.56502	212	-1320.64	461.315	0.53478	212	-855.884	461.235	0.53423	212	-1310.45	463.994	0.5454	212	-1614.52	467.646	0.55976		212	-1250.46	465.287	0.56167	212	-2825.09	419.772	0.23595	212	-2420.22	413.878	0.18948	212
211.8	-1540.9	474.086	0.61787	211.8	-627.303	472.274	0.60574	211.8	-915.036	471.043	0.59748	211.8	-1351.31	465.242	0.55842	211.8	-1658.51	466.133	0.56444	211.8	-1348.73	461.661	0.53419	211.8	-892.701	461.598	0.53376	211.8	-1394.98	464.349	0.5449	211.8	-1584.93	468.015	0.55933		211.8	-1294.38	465.66	0.56125	211.8	-2779.61	420.17	0.23612	211.8	-2447.84	414.257	0.18956	211.8
211.6	-1682.77	474.45	0.61739	211.6	-682.41	472.633	0.60523	211.6	-994.144	471.396	0.59694	211.6	-1383.12	465.605	0.55796	211.6	-1683.05	466.489	0.56393	211.6	-1365.22	462.015	0.53367	211.6	-934.821	461.965	0.53334	211.6	-1481.35	464.711	0.54443	211.6	-1539.63	468.388	0.55893		211.6	-1343.76	466.041	0.56091	211.6	-2708.28	420.567	0.23631	211.6	-2452.48	414.636	0.18965	211.6
211.4	-1834.07	474.823	0.61695	211.4	-743.143	473	0.60477	211.4	-1068.95	471.757	0.59644	211.4	-1418.08	465.974	0.55753	211.4	-1695.5	466.852	0.56346	211.4	-1366.77	462.375	0.53319	211.4	-958.427	462.342	0.53296	211.4	-1578.66	465.083	0.54405	211.4	-1524.84	468.773	0.55861		211.4	-1390.03	466.432	0.56062	211.4	-2634.18	420.97	0.23652	211.4	-2415.25	415.017	0.18975	211.4
211.2	-1995.11	475.206	0.61658	211.2	-797.545	473.374	0.60433	211.2	-1161.52	472.128	0.59599	211.2	-1446.44	466.35	0.55713	211.2	-1689.11	467.227	0.56305	211.2	-1361.63	462.742	0.53274	211.2	-955.785	462.726	0.53263	211.2	-1661.86	465.461	0.54371	211.2	-1524.13	469.163	0.5583		211.2	-1422.9	466.827	0.56035	211.2	-2474.99	421.376	0.23675	211.2	-2330.51	415.399	0.18985	211.2
211	-2141.25	475.598	0.61626	211	-828.911	473.761	0.60399	211	-1248.37	472.509	0.59561	211	-1467.21	466.735	0.5568	211	-1676.88	467.61	0.56269	211	-1367	463.117	0.53234	211	-928.366	463.118	0.53235	211	-1741.3	465.846	0.54341	211	-1526.99	469.566	0.55808		211	-1473.07	467.231	0.56014	211	-2294.26	421.782	0.23697	211	-2213.35	415.785	0.18996	211
210.8	-2261.97	475.999	0.616	210.8	-841.622	474.159	0.60371	210.8	-1325.11	472.9	0.59529	210.8	-1453.99	467.13	0.55652	210.8	-1634.88	468.003	0.5624	210.8	-1384.31	463.503	0.53202	210.8	-886.308	463.519	0.53213	210.8	-1821.38	466.243	0.54319	210.8	-1531.86	469.974	0.55788		210.8	-1513.31	467.644	0.55998	210.8	-2102.36	422.196	0.23724	210.8	-2095.68	416.176	0.19011	210.8
210.6	-2377.85	476.414	0.61582	210.6	-838.295	474.567	0.60349	210.6	-1394.18	473.304	0.59504	210.6	-1430.45	467.535	0.5563	210.6	-1593.49	468.406	0.56217	210.6	-1415.99	463.899	0.53175	210.6	-878.343	463.93	0.53196	210.6	-1896.44	466.65	0.54304	210.6	-1529.7	470.395	0.55779		210.6	-1559.78	468.07	0.5599	210.6	-1910.07	422.614	0.23754	210.6	-1995.26	416.567	0.19026	210.6
210.4	-2495.4	476.841	0.61573	210.4	-821.966	474.988	0.60336	210.4	-1463.9	473.72	0.59488	210.4	-1420.8	467.951	0.55617	210.4	-1556.82	468.82	0.56201	210.4	-1469.59	464.306	0.53157	210.4	-900.402	464.349	0.53186	210.4	-1966.29	467.069	0.54296	210.4	-1515.47	470.827	0.55778		210.4	-1625.7	468.506	0.5599	210.4	-1688.01	423.036	0.23786	210.4	-1900.6	416.961	0.19043	210.4
210.2	-2588.03	477.277	0.61568	210.2	-804.484	475.421	0.60331	210.2	-1521.21	474.147	0.59479	210.2	-1408.98	468.377	0.55608	210.2	-1514.17	469.246	0.56193	210.2	-1531.89	464.723	0.53143	210.2	-920.806	464.779	0.53181	210.2	-2052.29	467.498	0.54294	210.2	-1479.61	471.27	0.55781		210.2	-1677.02	468.952	0.55995	210.2	-1492.83	423.46	0.23819	210.2	-1806.59	417.359	0.19061	210.2
210	-2679.26	477.731	0.61576	210	-793.04	475.869	0.60334	210	-1585.69	474.586	0.59478	210	-1409.76	468.813	0.55606	210	-1477.14	469.681	0.5619	210	-1574.96	465.147	0.53135	210	-958.59	465.218	0.53182	210	-2137.4	467.933	0.54297	210	-1404.68	471.722	0.55792		210	-1712.19	469.408	0.56007	210	-1261.22	423.887	0.23854	210	-1761.9	417.759	0.1908	210
209.8	-2765.89	478.2	0.61591	209.8	-788.889	476.332	0.60347	209.8	-1656.28	475.041	0.59485	209.8	-1406.68	469.262	0.55612	209.8	-1438.37	470.129	0.56195	209.8	-1604.35	465.584	0.53133	209.8	-1010.65	465.67	0.53191	209.8	-2207.87	468.381	0.54307	209.8	-1336.75	472.188	0.55812		209.8	-1755.28	469.878	0.56026	209.8	-1068.51	424.322	0.23893	209.8	-1738.07	418.161	0.191	209.8
209.6	-2839.89	478.679	0.61613	209.6	-800.384	476.81	0.60368	209.6	-1708.07	475.508	0.59499	209.6	-1409.04	469.726	0.55626	209.6	-1408.13	470.589	0.56206	209.6	-1628.85	466.032	0.53138	209.6	-1064.89	466.133	0.53207	209.6	-2240.34	468.841	0.54324	209.6	-1271.4	472.668	0.55838		209.6	-1786.39	470.363	0.56054	209.6	-912.815	424.76	0.23933	209.6	-1728.97	418.567	0.19121	209.6
209.4	-2908.21	479.178	0.61647	209.4	-814.141	477.303	0.60399	209.4	-1736.54	475.992	0.59525	209.4	-1422.55	470.206	0.55651	209.4	-1404.08	471.065	0.56228	209.4	-1665.46	466.495	0.53153	209.4	-1134.84	466.609	0.5323	209.4	-2283.89	469.318	0.5435	209.4	-1200.37	473.164	0.55875		209.4	-1824.36	470.861	0.56091	209.4	-703.265	425.208	0.2398	209.4	-1686.4	418.975	0.19143	209.4
209.2	-2946.07	479.69	0.61691	209.2	-854.633	477.805	0.60437	209.2	-1783.6	476.488	0.59559	209.2	-1451.93	470.697	0.55685	209.2	-1418.27	471.549	0.56256	209.2	-1741.02	466.966	0.53175	209.2	-1229.05	467.094	0.53261	209.2	-2316.01	469.807	0.54389	209.2	-1136.16	473.672	0.55922		209.2	-1865.44	471.371	0.56137	209.2	-469.067	425.656	0.24028	209.2	-1614.11	419.385	0.19168	209.2
209	-2960.01	480.221	0.61745	209	-895.225	478.328	0.60487	209	-1823.04	477.003	0.59604	209	-1500.96	471.204	0.55726	209	-1457.8	472.054	0.56296	209	-1838.02	467.453	0.53204	209	-1342.55	467.594	0.53299	209	-2369.58	470.313	0.54436	209	-1118.39	474.196	0.55979		209	-1903.46	471.899	0.56193	209	-329.87	426.11	0.24077	209	-1566.9	419.8	0.19194	209
208.8	-2991.32	480.773	0.61816	208.8	-951.563	478.869	0.60551	208.8	-1864.67	477.536	0.59664	208.8	-1565.83	471.727	0.55782	208.8	-1516.69	472.576	0.5635	208.8	-1929.1	467.956	0.53248	208.8	-1471.24	468.11	0.53351	208.8	-2409.18	470.835	0.54496	208.8	-1162.06	474.734	0.56045		208.8	-1954.74	472.441	0.5626	208.8	-138.706	426.566	0.24131	208.8	-1536.41	420.215	0.19222	208.8
208.6	-3024.35	481.345	0.61899	208.6	-1016.93	479.429	0.60627	208.6	-1932.8	478.087	0.59735	208.6	-1646.79	472.265	0.55846	208.6	-1601.27	473.115	0.56415	208.6	-1999.16	468.475	0.53301	208.6	-1611.8	468.641	0.53413	208.6	-2422.88	471.373	0.54569	208.6	-1244.05	475.285	0.5612		208.6	-1997.36	473	0.56339	208.6	-10.64	427.026	0.24187	208.6	-1478.76	420.633	0.19252	208.6
208.4	-3047.89	481.938	0.61996	208.4	-1097.08	480.01	0.60717	208.4	-1983.52	478.658	0.59819	208.4	-1725.3	472.824	0.55924	208.4	-1687.99	473.674	0.56494	208.4	-2064.58	469.012	0.53366	208.4	-1720.44	469.191	0.53487	208.4	-2441.53	471.932	0.54655	208.4	-1332.85	475.859	0.5621		208.4	-2063.46	473.575	0.56428	208.4	85.984	427.489	0.24244	208.4	-1386.15	421.055	0.19284	208.4
208.2	-3070.76	482.555	0.62107	208.2	-1211.97	480.616	0.60822	208.2	-2033.96	479.253	0.59916	208.2	-1815.56	473.406	0.56016	208.2	-1800.47	474.257	0.56586	208.2	-2122.5	469.569	0.53443	208.2	-1826.61	469.765	0.53574	208.2	-2436.15	472.513	0.54755	208.2	-1418.59	476.456	0.56311		208.2	-2167.19	474.173	0.56529	208.2	263.824	427.963	0.24308	208.2	-1244.79	421.482	0.19319	208.2
208	-3082.08	483.198	0.62234	208	-1339.85	481.246	0.60941	208	-2085.79	479.875	0.60031	208	-1918.65	474.009	0.56122	208	-1932.6	474.86	0.5669	208	-2179.23	470.149	0.53534	208	-1934.11	470.358	0.53674	208	-2449.18	473.114	0.54865	208	-1512.37	477.07	0.56425		208	-2290.51	474.791	0.56644	208	456.594	428.441	0.24373	208	-1092.77	421.914	0.19356	208
207.8	-3087.19	483.866	0.62377	207.8	-1456.83	481.903	0.61077	207.8	-2135.59	480.521	0.6016	207.8	-2032.3	474.637	0.56242	207.8	-2088.36	475.485	0.56808	207.8	-2231.45	470.749	0.53637	207.8	-2042.71	470.972	0.53787	207.8	-2469.92	473.737	0.54991	207.8	-1601.37	477.711	0.56556		207.8	-2447.12	475.432	0.56772	207.8	613.085	428.928	0.24444	207.8	-966.252	422.351	0.19396	207.8
207.6	-3112.7	484.564	0.62538	207.6	-1600.94	482.586	0.6123	207.6	-2207.78	481.192	0.60306	207.6	-2157.38	475.288	0.56377	207.6	-2254.08	476.134	0.56941	207.6	-2293.9	471.371	0.53755	207.6	-2147.02	471.609	0.53915	207.6	-2494.85	474.382	0.55132	207.6	-1680.06	478.372	0.567		207.6	-2601.19	476.095	0.56915	207.6	727.352	429.421	0.24519	207.6	-840.012	422.791	0.19436	207.6
207.4	-3150.32	485.289	0.6272	207.4	-1757.96	483.291	0.614	207.4	-2291.14	481.885	0.60469	207.4	-2285.43	475.964	0.56531	207.4	-2426.91	476.807	0.57094	207.4	-2371.88	472.016	0.53891	207.4	-2247.44	472.266	0.54058	207.4	-2541.65	475.046	0.55285	207.4	-1764.84	479.06	0.56864		207.4	-2755.66	476.78	0.57075	207.4	796.535	429.916	0.24598	207.4	-687.152	423.232	0.19481	207.4
207.2	-3187.13	486.041	0.62919	207.2	-1924.65	484.025	0.61588	207.2	-2366.87	482.608	0.60651	207.2	-2411.25	476.666	0.56702	207.2	-2588.17	477.506	0.57262	207.2	-2446.78	472.683	0.54041	207.2	-2317.58	472.948	0.54218	207.2	-2619.78	475.741	0.55459	207.2	-1829.97	479.773	0.57044		207.2	-2922.97	477.492	0.57253	207.2	920.516	430.418	0.2468	207.2	-542.312	423.677	0.19528	207.2
207	-3237.37	486.828	0.6314	207	-2093.02	484.791	0.61796	207	-2427.3	483.36	0.6085	207	-2523.48	477.393	0.56889	207	-2752.08	478.234	0.57449	207	-2510.04	473.378	0.54208	207	-2372.91	473.656	0.54394	207	-2727.34	476.46	0.55649	207	-1927.05	480.508	0.57239		207	-3076.5	478.228	0.57445	207	1102.24	430.926	0.24766	207	-368.391	424.126	0.19577	207
206.8	-3294.11	487.645	0.63382	206.8	-2261.22	485.591	0.62029	206.8	-2511.07	484.144	0.61073	206.8	-2638.16	478.151	0.57098	206.8	-2923.88	478.99	0.57656	206.8	-2570.32	474.098	0.54394	206.8	-2413.32	474.389	0.54589	206.8	-2857.77	477.206	0.5586	206.8	-2042.73	481.273	0.57452		206.8	-3235.25	478.993	0.57658	206.8	1292.88	431.439	0.24858	206.8	-193.495	424.578	0.19629	206.8
206.6	-3339.22	488.49	0.63644	206.6	-2429.84	486.419	0.6228	206.6	-2626.75	484.955	0.61314	206.6	-2733.74	478.936	0.57326	206.6	-3089.25	479.773	0.57883	206.6	-2651.99	474.844	0.54599	206.6	-2430.01	475.147	0.54801	206.6	-3008.76	477.98	0.56091	206.6	-2206.8	482.065	0.57686		206.6	-3381.18	479.78	0.57887	206.6	1482.7	431.954	0.24952	206.6	-61.273	425.032	0.19685	206.6
206.4	-3403.9	489.369	0.6393	206.4	-2609.98	487.275	0.62552	206.4	-2742.33	485.798	0.61579	206.4	-2822.36	479.748	0.57574	206.4	-3240.44	480.584	0.58129	206.4	-2759.09	475.618	0.54823	206.4	-2445.74	475.934	0.55034	206.4	-3202.59	478.781	0.56339	206.4	-2379.03	482.884	0.57938		206.4	-3487.24	480.595	0.58136	206.4	1732.96	432.477	0.25053	206.4	107.544	425.492	0.19746	206.4
206.2	-3477.2	490.283	0.64239	206.2	-2800.7	488.162	0.62845	206.2	-2874.88	486.671	0.61863	206.2	-2916.69	480.588	0.5784	206.2	-3387.56	481.424	0.58394	206.2	-2872.77	476.413	0.55063	206.2	-2475.84	476.745	0.55284	206.2	-3425.08	479.605	0.56605	206.2	-2544.98	483.732	0.58213		206.2	-3577.8	481.434	0.58401	206.2	2079.03	433	0.25154	206.2	329.27	425.954	0.19809	206.2
206	-3556.14	491.231	0.64569	206	-2958.73	489.084	0.63159	206	-2992.01	487.577	0.62168	206	-3002.96	481.458	0.58126	206	-3504.58	482.294	0.5868	206	-2999.27	477.24	0.55323	206	-2489.02	477.587	0.55553	206	-3680.3	480.462	0.56891	206	-2707.94	484.609	0.58506		206	-3689.88	482.301	0.58685	206	2420.61	433.53	0.2526	206	495.832	426.418	0.19873	206
205.8	-3645.57	492.21	0.6492	205.8	-3099.62	490.04	0.63497	205.8	-3097.53	488.511	0.62493	205.8	-3085.13	482.359	0.58432	205.8	-3625.18	483.197	0.58987	205.8	-3118.74	478.097	0.55603	205.8	-2491.81	478.458	0.55843	205.8	-3921.9	481.345	0.57194	205.8	-2894.06	485.517	0.58819		205.8	-3800.31	483.196	0.58986	205.8	2745.28	434.063	0.25368	205.8	691.934	426.885	0.1994	205.8
205.6	-3746.84	493.221	0.65294	205.6	-3254.3	491.028	0.63858	205.6	-3199.83	489.479	0.62841	205.6	-3161.65	483.288	0.5876	205.6	-3747.17	484.123	0.59312	205.6	-3224.5	478.976	0.559	205.6	-2508.55	479.353	0.56151	205.6	-4160.94	482.258	0.57519	205.6	-3046.61	486.45	0.59152		205.6	-3912.75	484.112	0.59305	205.6	3032.89	434.601	0.25483	205.6	884.648	427.352	0.2001	205.6
205.4	-3845	494.264	0.65687	205.4	-3394.04	492.046	0.64236	205.4	-3285.4	490.478	0.63208	205.4	-3251.59	484.246	0.59105	205.4	-3851.94	485.082	0.59657	205.4	-3319.37	479.885	0.56215	205.4	-2536.64	480.274	0.56474	205.4	-4428.32	483.199	0.57864	205.4	-3151.68	487.415	0.59505		205.4	-4012.97	485.056	0.5964	205.4	3282.97	435.143	0.25599	205.4	1067.78	427.821	0.20079	205.4
205.2	-3961.12	495.341	0.66105	205.2	-3552.53	493.095	0.64638	205.2	-3367.85	491.506	0.63598	205.2	-3348.61	485.236	0.59473	205.2	-3958.61	486.069	0.60023	205.2	-3439.56	480.822	0.56552	205.2	-2603.76	481.223	0.56818	205.2	-4704.14	484.169	0.5823	205.2	-3240.89	488.409	0.59879		205.2	-4089.39	486.025	0.59995	205.2	3563.49	435.689	0.2572	205.2	1262.29	428.29	0.20151	205.2
205	-4075.03	496.452	0.66547	205	-3686.51	494.18	0.65065	205	-3476.98	492.567	0.6401	205	-3451.17	486.253	0.59862	205	-4078.11	487.085	0.60411	205	-3575.43	481.782	0.56907	205	-2700.75	482.196	0.57181	205	-4945.47	485.164	0.58615	205	-3357.35	489.429	0.60271		205	-4153.16	487.021	0.60369	205	3867.18	436.235	0.25844	205	1459.16	428.76	0.20227	205
204.8	-4191.93	497.598	0.67015	204.8	-3804.97	495.295	0.65515	204.8	-3614.82	493.657	0.64445	204.8	-3556.01	487.296	0.60271	204.8	-4215.19	488.127	0.60819	204.8	-3733.48	482.769	0.57282	204.8	-2843.19	483.196	0.57565	204.8	-5188.1	486.188	0.5902	204.8	-3518.77	490.48	0.60688		204.8	-4205.5	488.037	0.6076	204.8	4083.53	436.782	0.25972	204.8	1569.1	429.231	0.20306	204.8
204.6	-4306.13	498.775	0.67504	204.6	-3928.1	496.443	0.65987	204.6	-3727.16	494.781	0.64903	204.6	-3642.54	488.37	0.60702	204.6	-4336.67	489.202	0.61249	204.6	-3896.42	483.783	0.57678	204.6	-3004.36	484.222	0.57967	204.6	-5403.1	487.243	0.59448	204.6	-3678.51	491.558	0.61123		204.6	-4272.2	489.079	0.61169	204.6	4304.73	437.332	0.26103	204.6	1716.71	429.701	0.20387	204.6
204.4	-4436.29	499.989	0.68021	204.4	-4028.49	497.626	0.66485	204.4	-3819.92	495.938	0.65387	204.4	-3736.42	489.475	0.61157	204.4	-4465.6	490.308	0.61704	204.4	-4037.55	484.827	0.58096	204.4	-3196.63	485.276	0.58392	204.4	-5616.7	488.329	0.59895	204.4	-3837.28	492.665	0.6158		204.4	-4348.41	490.152	0.61602	204.4	4573.56	437.88	0.26233	204.4	1870.93	430.171	0.20472	204.4
204.2	-4576.11	501.239	0.68561	204.2	-4116.23	498.842	0.67005	204.2	-3902.85	497.131	0.65893	204.2	-3856.11	490.611	0.61632	204.2	-4598.34	491.444	0.62178	204.2	-4157.95	485.9	0.58534	204.2	-3421.61	486.359	0.58836	204.2	-5817.8	489.447	0.60366	204.2	-4003.97	493.802	0.62059		204.2	-4413.5	491.247	0.6205	204.2	4928.81	438.43	0.26353	204.2	2008.85	430.642	0.20557	204.2
204	-4727.45	502.528	0.69125	204	-4181.92	500.1	0.67553	204	-3993.64	498.361	0.66424	204	-4017.32	491.782	0.62131	204	-4727.36	492.614	0.62675	204	-4280.66	487.001	0.5899	204	-3668.14	487.474	0.59302	204	-6006.14	490.597	0.60859	204	-4198.2	494.974	0.62562		204	-4490.17	492.37	0.62516	204	5251.69	438.984	0.26469	204	2098.83	431.114	0.20644	204
203.8	-4900.28	503.854	0.69717	203.8	-4265.33	501.394	0.68125	203.8	-4111.72	499.625	0.66979	203.8	-4193.89	492.988	0.62654	203.8	-4875.49	493.816	0.63195	203.8	-4409.82	488.133	0.59469	203.8	-3937.45	488.62	0.59789	203.8	-6177.12	491.775	0.61372	203.8	-4389.2	496.176	0.63086		203.8	-4593.21	493.517	0.63	203.8	5414.57	439.539	0.26589	203.8	2190.05	431.586	0.20734	203.8
203.6	-5111.55	505.22	0.70337	203.6	-4372.15	502.722	0.68724	203.6	-4236.93	500.927	0.67563	203.6	-4392.07	494.227	0.63203	203.6	-5009.47	495.05	0.6374	203.6	-4572.47	489.293	0.59971	203.6	-4239.27	489.795	0.60301	203.6	-6354	492.988	0.61909	203.6	-4538.71	497.415	0.63637		203.6	-4734.1	494.69	0.63506	203.6	5498.68	440.094	0.26714	203.6	2214.64	432.057	0.20828	203.6
203.4	-5342.43	506.626	0.70984	203.4	-4478.75	504.09	0.6935	203.4	-4371.48	502.267	0.68171	203.4	-4584.71	495.499	0.63775	203.4	-5150.16	496.319	0.64309	203.4	-4773.58	490.484	0.60494	203.4	-4531.21	491.001	0.60834	203.4	-6531.05	494.234	0.62469	203.4	-4683.49	498.688	0.64211		203.4	-4926.38	495.89	0.64029	203.4	5589.99	440.651	0.26843	203.4	2276.1	432.528	0.20923	203.4
203.2	-5568.47	508.075	0.71659	203.2	-4596.3	505.5	0.70002	203.2	-4509.13	503.645	0.68806	203.2	-4763.44	496.806	0.6437	203.2	-5308.13	497.626	0.64904	203.2	-4975.38	491.707	0.6104	203.2	-4817.57	492.24	0.61389	203.2	-6708.6	495.516	0.63052	203.2	-4807.64	499.996	0.64809		203.2	-5167.91	497.116	0.64572	203.2	5640.49	441.209	0.26974	203.2	2314.51	432.999	0.21021	203.2
203	-5783.9	509.562	0.72361	203	-4708.82	506.95	0.70683	203	-4661.72	505.064	0.69468	203	-4951.71	498.152	0.64993	203	-5492.79	498.969	0.65523	203	-5162.28	492.966	0.6161	203	-5066.68	493.514	0.61968	203	-6904.79	496.835	0.6366	203	-4949.74	501.341	0.65431		203	-5416.37	498.372	0.65135	203	5538.01	441.768	0.27108	203	2316.09	433.467	0.21118	203
202.8	-6010.91	511.09	0.73089	202.8	-4833.65	508.438	0.71389	202.8	-4831.93	506.522	0.70156	202.8	-5172.72	499.534	0.65639	202.8	-5677.68	500.349	0.66168	202.8	-5318.73	494.259	0.62205	202.8	-5325.03	494.821	0.62571	202.8	-7099.92	498.192	0.64295	202.8	-5097.92	502.722	0.66081		202.8	-5677.38	499.655	0.65718	202.8	5386.19	442.332	0.27248	202.8	2310.18	433.936	0.21218	202.8
202.6	-6243.47	512.662	0.73849	202.6	-4993.84	509.968	0.72125	202.6	-4998.48	508.022	0.70876	202.6	-5407.15	500.951	0.66313	202.6	-5864.76	501.767	0.66842	202.6	-5463.6	495.583	0.62824	202.6	-5585.21	496.158	0.63198	202.6	-7277.2	499.584	0.64955	202.6	-5274.21	504.143	0.66757		202.6	-5915.64	500.965	0.66322	202.6	5208.76	442.894	0.27392	202.6	2292.95	434.402	0.21321	202.6
202.4	-6500.59	514.282	0.74641	202.4	-5194.06	511.544	0.72892	202.4	-5189.79	509.562	0.71622	202.4	-5660.49	502.411	0.67016	202.4	-6065.01	503.225	0.67542	202.4	-5627.12	496.946	0.63469	202.4	-5844.1	497.535	0.63852	202.4	-7487.76	501.014	0.65641	202.4	-5450.87	505.598	0.67457		202.4	-6137.08	502.304	0.66947	202.4	5157.82	443.456	0.27539	202.4	2208.93	434.868	0.21426	202.4
202.2	-6751	515.949	0.75464	202.2	-5431.88	513.163	0.73688	202.2	-5414.26	511.145	0.72397	202.2	-5912.21	503.91	0.67746	202.2	-6243.39	504.723	0.68271	202.2	-5816.43	498.345	0.6414	202.2	-6125.2	498.948	0.64532	202.2	-7704.57	502.484	0.66351	202.2	-5683.54	507.096	0.68185		202.2	-6364.97	503.671	0.67592	202.2	5157.16	444.019	0.2769	202.2	2128.45	435.334	0.21535	202.2
202	-6980.5	517.661	0.76317	202	-5687.71	514.828	0.74515	202	-5680.21	512.771	0.73203	202	-6136.78	505.449	0.68503	202	-6435.28	506.259	0.69025	202	-5999.69	499.781	0.64838	202	-6375.19	500.397	0.65238	202	-7910.48	503.994	0.67088	202	-5912.02	508.634	0.68943		202	-6611.08	505.066	0.68257	202	5132.19	444.582	0.27844	202	2078.32	435.802	0.21649	202
201.8	-7197.26	519.419	0.77199	201.8	-5968.27	516.536	0.75369	201.8	-5937.15	514.446	0.74038	201.8	-6327.96	507.027	0.69286	201.8	-6634.14	507.838	0.69808	201.8	-6173.63	501.254	0.6556	201.8	-6602.24	501.884	0.65968	201.8	-8115.92	505.548	0.67852	201.8	-6141.41	510.216	0.69728		201.8	-6844.37	506.489	0.6894	201.8	5037.85	445.149	0.28003	201.8	2010.4	436.269	0.21762	201.8
201.6	-7401.4	521.222	0.7811	201.6	-6249.75	518.285	0.76249	201.6	-6192.84	516.163	0.749	201.6	-6492.85	508.648	0.70097	201.6	-6835.54	509.457	0.70616	201.6	-6312.35	502.766	0.66307	201.6	-6801.62	503.409	0.66723	201.6	-8317.13	507.142	0.68646	201.6	-6358.64	511.835	0.7054		201.6	-7059.3	507.935	0.69639	201.6	5020.45	445.718	0.28164	201.6	1944.43	436.735	0.21877	201.6
201.4	-7568.52	523.076	0.79055	201.4	-6523.28	520.084	0.77163	201.4	-6452.7	517.926	0.75795	201.4	-6639.96	510.314	0.7094	201.4	-7034.6	511.121	0.71456	201.4	-6406.24	504.319	0.67084	201.4	-6975.38	504.976	0.67508	201.4	-8509.04	508.777	0.69464	201.4	-6587.97	513.498	0.71381		201.4	-7231.36	509.411	0.70361	201.4	4959.84	446.285	0.2833	201.4	1892.75	437.203	0.21997	201.4
201.2	-7725.21	524.987	0.80033	201.2	-6820.75	521.938	0.7811	201.2	-6725.77	519.74	0.76719	201.2	-6802.21	512.029	0.71811	201.2	-7219.97	512.834	0.72326	201.2	-6500.8	505.916	0.67888	201.2	-7178.39	506.585	0.68319	201.2	-8691.63	510.462	0.70316	201.2	-6791.69	515.214	0.72256		201.2	-7379.24	510.918	0.711	201.2	4885.35	446.855	0.28497	201.2	1842.43	437.672	0.22116	201.2
201	-7869.18	526.955	0.81049	201	-7148.75	523.846	0.79093	201	-7020.48	521.607	0.7768	201	-6989.04	513.793	0.72718	201	-7415.74	514.597	0.7323	201	-6640.02	507.557	0.68723	201	-7395.29	508.241	0.69163	201	-8836.68	512.195	0.71201	201	-6982.22	516.975	0.7316		201	-7528.17	512.45	0.71859	201	4692.74	447.428	0.28672	201	1843.51	438.141	0.22234	201
200.8	-8005.46	528.979	0.82101	200.8	-7477.04	525.809	0.80111	200.8	-7321.93	523.531	0.78676	200.8	-7161.39	515.611	0.73658	200.8	-7622.36	516.413	0.74168	200.8	-6795.07	509.246	0.6959	200.8	-7582.65	509.946	0.70039	200.8	-8952.88	513.978	0.72117	200.8	-7129.13	518.788	0.74098		200.8	-7681.08	514.016	0.72641	200.8	4412.85	448.004	0.28851	200.8	1796.01	438.616	0.2235	200.8
200.6	-8152.96	531.067	0.83192	200.6	-7820.37	527.831	0.81166	200.6	-7606.23	525.51	0.79708	200.6	-7303.2	517.482	0.74633	200.6	-7835.68	518.28	0.75139	200.6	-6977.74	510.984	0.70489	200.6	-7724.39	511.701	0.70948	200.6	-9062.35	515.813	0.73068	200.6	-7270.33	520.658	0.75071		200.6	-7821.99	515.61	0.73442	200.6	4218.34	448.583	0.29034	200.6	1695.72	439.092	0.22466	200.6
200.4	-8300.26	533.22	0.84324	200.4	-8142.79	529.92	0.82263	200.4	-7912.38	527.552	0.80779	200.4	-7451.73	519.41	0.75645	200.4	-8033.89	520.205	0.76148	200.4	-7122.68	512.776	0.71423	200.4	-7819.25	513.507	0.7189	200.4	-9163.75	517.706	0.74056	200.4	-7438.21	522.587	0.76083		200.4	-7930.53	517.239	0.74267	200.4	4134.19	449.166	0.29224	200.4	1624.8	439.572	0.22588	200.4
200.2	-8400.25	535.441	0.85495	200.2	-8408.35	532.074	0.83398	200.2	-8234.87	529.659	0.81889	200.2	-7592.91	521.4	0.76694	200.2	-8191.51	522.193	0.77195	200.2	-7240.52	514.625	0.72393	200.2	-7930.92	515.369	0.72867	200.2	-9220.23	519.655	0.75081	200.2	-7573.31	524.575	0.77132		200.2	-7964.54	518.897	0.75109	200.2	4039.8	449.754	0.29417	200.2	1554.55	440.05	0.2271	200.2
200	-8513.64	537.736	0.86713	200	-8645.69	534.299	0.84578	200	-8530.68	531.839	0.83045	200	-7768.67	523.456	0.77785	200	-8338.4	524.244	0.78282	200	-7330.01	516.532	0.73401	200	-8035.57	517.292	0.73883	200	-9272.42	521.669	0.76147	200	-7703.29	526.629	0.78223		200	-7988.91	520.59	0.75975	200	3961.97	450.346	0.29617	200	1488.68	440.532	0.22838	200
199.8	-8665.02	540.112	0.87981	199.8	-8858.65	536.601	0.85807	199.8	-8759.44	534.093	0.84248	199.8	-7962.26	525.58	0.78922	199.8	-8488.93	526.365	0.79415	199.8	-7423.67	518.505	0.74452	199.8	-8137.76	519.279	0.74943	199.8	-9279.53	523.749	0.77258	199.8	-7845.37	528.753	0.7936		199.8	-8023.28	522.319	0.76866	199.8	3871.97	450.939	0.29823	199.8	1398.76	441.017	0.22973	199.8
199.6	-8822.8	542.57	0.893	199.6	-9035.41	538.985	0.87087	199.6	-8963.41	536.425	0.855	199.6	-8164.11	527.777	0.80104	199.6	-8618.61	528.561	0.80596	199.6	-7541.94	520.543	0.75546	199.6	-8255.42	521.335	0.76047	199.6	-9258.06	525.899	0.78414	199.6	-7996.94	530.951	0.80543		199.6	-8088.28	524.084	0.77782	199.6	3819.32	451.535	0.30035	199.6	1250.16	441.503	0.23113	199.6
199.4	-8960.72	545.119	0.90673	199.4	-9209.81	541.457	0.8842	199.4	-9140.53	538.841	0.86804	199.4	-8356.98	530.057	0.81338	199.4	-8749.27	530.839	0.81827	199.4	-7730.9	522.657	0.76688	199.4	-8348.06	523.466	0.77199	199.4	-9236.51	528.127	0.79621	199.4	-8171.7	533.227	0.81774		199.4	-8209.95	525.894	0.78727	199.4	3675.57	452.136	0.30253	199.4	1185.19	441.994	0.2326	199.4
199.2	-9097.09	547.768	0.92107	199.2	-9379.34	544.026	0.89812	199.2	-9318.29	541.352	0.88165	199.2	-8531.92	532.426	0.82628	199.2	-8885.77	533.206	0.83115	199.2	-7932.78	524.848	0.7788	199.2	-8434.93	525.672	0.78398	199.2	-9213.54	530.442	0.80882	199.2	-8314.67	535.59	0.8306		199.2	-8318.14	527.742	0.79699	199.2	3460.72	452.742	0.30478	199.2	1181.03	442.489	0.23413	199.2
199	-9216.25	550.519	0.93604	199	-9497.81	546.694	0.91266	199	-9455.38	543.964	0.89591	199	-8686.24	534.884	0.83975	199	-9029.06	535.662	0.84459	199	-8119.65	527.126	0.79128	199	-8468.21	527.963	0.79653	199	-9193.38	532.843	0.82201	199	-8446.75	538.05	0.84408		199	-8471.5	529.633	0.807	199	3154.09	453.356	0.30715	199	1224.75	442.988	0.23575	199
198.8	-9363.16	553.381	0.95168	198.8	-9565.75	549.473	0.92787	198.8	-9571.1	546.685	0.91082	198.8	-8819.53	537.443	0.85386	198.8	-9171.07	538.216	0.85865	198.8	-8262.83	529.495	0.80435	198.8	-8464.37	530.346	0.80967	198.8	-9189.72	535.338	0.83581	198.8	-8611.51	540.605	0.85816		198.8	-8600.59	531.572	0.81733	198.8	2785.03	453.973	0.30959	198.8	1269.21	443.49	0.23744	198.8
198.6	-9515.83	556.367	0.96805	198.6	-9617.64	552.373	0.94381	198.6	-9673.63	549.522	0.92643	198.6	-8960.96	540.112	0.86864	198.6	-9260.03	540.882	0.87339	198.6	-8392.14	531.964	0.81804	198.6	-8483.6	532.829	0.82344	198.6	-9183.39	537.935	0.85026	198.6	-8753.73	543.267	0.87288		198.6	-8728.28	533.562	0.82801	198.6	2399.59	454.598	0.31213	198.6	1326.34	443.997	0.23921	198.6
198.4	-9663.94	559.489	0.98521	198.4	-9622.61	555.401	0.96051	198.4	-9737.49	552.485	0.9428	198.4	-9121.19	542.897	0.88413	198.4	-9325.24	543.662	0.88884	198.4	-8526.47	534.535	0.83238	198.4	-8545.3	535.42	0.83788	198.4	-9176.29	540.644	0.8654	198.4	-8867.86	546.044	0.88832		198.4	-8889.2	535.607	0.83904	198.4	2055.41	455.228	0.31475	198.4	1445.66	444.507	0.24106	198.4
198.2	-9827.63	562.755	1.00324	198.2	-9615.23	558.569	0.97804	198.2	-9754.07	555.585	0.96	198.2	-9271.04	545.811	0.90041	198.2	-9372.82	546.569	0.90506	198.2	-8708.14	537.222	0.84744	198.2	-8635.46	538.125	0.85304	198.2	-9196.74	543.468	0.88127	198.2	-8945.21	548.948	0.90453		198.2	-9010.3	537.707	0.85045	198.2	1637.9	455.866	0.31748	198.2	1564.98	445.022	0.24299	198.2
198	-10029.9	566.167	1.02213	198	-9630.88	561.881	0.99644	198	-9740.55	558.826	0.97804	198	-9451.19	548.854	0.91749	198	-9436.39	549.604	0.92207	198	-8904.34	540.023	0.86322	198	-8668.39	540.951	0.86895	198	-9231.08	546.418	0.89794	198	-8973.96	551.987	0.92159		198	-9120.29	539.868	0.86226	198	1359.94	456.512	0.32034	198	1673.27	445.539	0.24501	198
197.8	-10196.5	569.742	1.04197	197.8	-9629.67	565.344	1.01573	197.8	-9698.48	562.215	0.99697	197.8	-9583.6	552.036	0.93542	197.8	-9506.44	552.78	0.93994	197.8	-9067.19	542.954	0.87982	197.8	-8648.24	543.904	0.88566	197.8	-9286.3	549.501	0.91544	197.8	-9049.41	555.164	0.93948		197.8	-9248.6	542.09	0.8745	197.8	1170.9	457.164	0.32331	197.8	1766.34	446.061	0.24713	197.8
197.6	-10317.1	573.491	1.0628	197.6	-9662.76	568.974	1.03598	197.6	-9680.17	565.767	1.01684	197.6	-9719.93	555.371	0.95425	197.6	-9538.73	556.109	0.95872	197.6	-9253.39	546.023	0.89726	197.6	-8644.44	546.995	0.90322	197.6	-9352.02	552.731	0.93385	197.6	-9077.72	558.497	0.95831		197.6	-9350.12	544.373	0.88713	197.6	1123.47	457.824	0.32638	197.6	1788.5	446.585	0.24933	197.6
197.4	-10397.5	577.424	1.0847	197.4	-9703.66	572.786	1.05729	197.4	-9673.1	569.498	1.03777	197.4	-9836.97	558.866	0.97405	197.4	-9546.81	559.601	0.97849	197.4	-9467.56	549.238	0.91561	197.4	-8631.04	550.234	0.92169	197.4	-9390.01	556.116	0.95319	197.4	-9116.32	561.992	0.97808		197.4	-9466.31	546.725	0.90023	197.4	1135.41	458.492	0.3296	197.4	1925.58	447.111	0.25163	197.4
197.2	-10456.1	581.558	1.10773	197.2	-9748.1	576.786	1.07968	197.2	-9642.46	573.418	1.05978	197.2	-9927.45	562.532	0.99486	197.2	-9558.36	563.267	0.99927	197.2	-9654	552.615	0.93493	197.2	-8696.33	553.633	0.94112	197.2	-9451.58	559.67	0.97354	197.2	-9146.98	565.657	0.99886		197.2	-9532.87	549.15	0.91381	197.2	1103.44	459.168	0.33295	197.2	2090.95	447.643	0.25404	197.2
197	-10526.8	585.9	1.13193	197	-9773.25	580.987	1.10322	197	-9591.79	577.537	1.08294	197	-9997.86	566.383	1.01677	197	-9589.24	567.116	1.02115	197	-9832.11	556.158	0.95527	197	-8744.92	557.202	0.96159	197	-9539.77	563.4	0.99493	197	-9216.29	569.511	1.02077		197	-9594.73	551.644	0.92786	197	1118.87	459.854	0.33645	197	2275.49	448.178	0.25656	197
196.8	-10639.6	590.466	1.15738	196.8	-9802.2	585.404	1.12798	196.8	-9511.18	581.866	1.10731	196.8	-10066	570.429	1.03983	196.8	-9629.51	571.16	1.04417	196.8	-9989.32	559.879	0.97668	196.8	-8760.67	560.948	0.98312	196.8	-9591.93	567.314	1.01743	196.8	-9398.29	573.561	1.04382		196.8	-9670.69	554.216	0.94244	196.8	1217.89	460.545	0.34008	196.8	2515.73	448.72	0.25924	196.8
196.6	-10666	595.269	1.18414	196.6	-9912.95	590.045	1.15398	196.6	-9436.21	586.417	1.13292	196.6	-10113.2	574.686	1.0641	196.6	-9678.45	575.415	1.0684	196.6	-10147	563.785	0.99919	196.6	-8780.54	564.883	1.00577	196.6	-9603.27	571.43	1.04109	196.6	-9573.39	577.823	1.0681		196.6	-9707.42	556.868	0.95754	196.6	1323.73	461.247	0.34389	196.6	2763.17	449.267	0.26203	196.6
196.4	-10657.4	600.321	1.21224	196.4	-10018	594.932	1.18133	196.4	-9364.67	591.205	1.15983	196.4	-10125.2	579.166	1.08964	196.4	-9750.13	579.892	1.0939	196.4	-10282.5	567.886	1.02285	196.4	-8759.01	569.02	1.02961	196.4	-9545.84	575.762	1.066	196.4	-9676.78	582.308	1.09365		196.4	-9748.89	559.603	0.97319	196.4	1482.09	461.961	0.34786	196.4	3095.65	449.816	0.26494	196.4
196.2	-10572.8	605.638	1.24176	196.2	-10144.9	600.069	1.21005	196.2	-9309.98	596.243	1.18813	196.2	-10089.2	583.879	1.1165	196.2	-9798.05	584.596	1.12069	196.2	-10378	572.2	1.04776	196.2	-8706.66	573.365	1.05466	196.2	-9459.68	580.313	1.09216	196.2	-9798.88	587.028	1.12052		196.2	-9782.68	562.416	0.98937	196.2	1676.28	462.682	0.352	196.2	3459.8	450.37	0.268	196.2
196	-10452.1	611.222	1.2701	196	-10222.6	605.471	1.2402	196	-9249.72	601.537	1.21783	196	-10073.8	588.827	1.1447	196	-9831.73	589.539	1.14882	196	-10448.9	576.729	1.07393	196	-8620.33	577.933	1.08103	196	-9344.21	585.089	1.1196	196	-9936.38	591.998	1.1488		196	-9750.93	565.306	1.00608	196	1987.68	463.408	0.35631	196	3695.25	450.923	0.27119	196
195.8	-10237.7	617.089	1.29801	195.8	-10237.6	611.143	1.26923	195.8	-9136.73	607.1	1.24895	195.8	-9986.32	594.024	1.17426	195.8	-9826.04	594.731	1.17833	195.8	-10470.2	581.484	1.10139	195.8	-8512.88	582.732	1.1087	195.8	-9187.25	590.112	1.14844	195.8	-10035.5	597.224	1.17851		195.8	-9708.02	568.27	1.02329	195.8	2377.16	464.139	0.36077	195.8	3921.85	451.477	0.2745	195.8
195.6	-10024.1	623.258	1.32752	195.6	-10230.9	617.089	1.29766	195.6	-9037.06	612.936	1.27756	195.6	-9897.63	599.477	1.20522	195.6	-9792.72	600.185	1.20927	195.6	-10532.6	586.469	1.13016	195.6	-8424.88	587.765	1.13769	195.6	-8961.89	595.386	1.17868	195.6	-10136.1	602.72	1.20967		195.6	-9632.19	571.302	1.04098	195.6	2769.97	464.87	0.36536	195.6	4108.18	452.028	0.27793	195.6
195.4	-9829.28	629.729	1.35864	195.4	-10237.2	623.336	1.32769	195.4	-8861.84	619.063	1.30701	195.4	-9790.73	605.204	1.23764	195.4	-9743.64	605.908	1.24163	195.4	-10598.2	591.694	1.16025	195.4	-8355.02	593.047	1.16807	195.4	-8761.14	600.924	1.21034	195.4	-10151.6	608.497	1.24188		195.4	-9605.47	574.398	1.05912	195.4	3245.95	465.607	0.37013	195.4	4285.59	452.579	0.2815	195.4
195.2	-9752.53	636.519	1.39143	195.2	-10250.4	629.882	1.3593	195.2	-8689.48	625.487	1.33803	195.2	-9650.36	611.211	1.26892	195.2	-9801.27	611.911	1.27231	195.2	-10584.1	597.175	1.19174	195.2	-8252.75	598.584	1.19982	195.2	-8660.89	606.726	1.24339	195.2	-10166.5	614.574	1.27129		195.2	-9603.59	577.561	1.07771	195.2	3632.68	466.348	0.37505	195.2	4438.87	453.133	0.28522	195.2
195	-9742.08	643.633	1.42592	195	-10237.8	636.746	1.39258	195	-8572.46	632.223	1.37069	195	-9513.98	617.509	1.29946	195	-9807.92	618.207	1.30284	195	-10444.1	602.919	1.22462	195	-8141.23	604.391	1.233	195	-8618.08	612.814	1.27406	195	-10156.9	620.953	1.30229		195	-9539.38	580.787	1.09672	195	3859.22	467.097	0.38015	195	4514.7	453.691	0.28909	195
194.8	-9731.05	651.087	1.46215	194.8	-10153.2	643.933	1.42752	194.8	-8458.23	639.283	1.40502	194.8	-9445.06	624.111	1.33157	194.8	-9773.18	624.808	1.33495	194.8	-10290.5	608.939	1.25813	194.8	-8017.61	610.477	1.26558	194.8	-8565.59	619.2	1.30525	194.8	-10115.5	627.651	1.33493		194.8	-9516.85	584.069	1.11608	194.8	4041.51	467.852	0.3854	194.8	4573.7	454.255	0.29311	194.8
194.6	-9735.15	658.876	1.5001	194.6	-10153.5	651.455	1.46418	194.6	-8415.74	646.673	1.44103	194.6	-9353.79	631.027	1.3653	194.6	-9744.32	631.725	1.36868	194.6	-10141.9	615.245	1.28891	194.6	-7875.6	616.852	1.29669	194.6	-8523.61	625.892	1.33801	194.6	-9988.48	634.675	1.36925		194.6	-9492.23	587.396	1.13571	194.6	4066.36	468.617	0.39079	194.6	4641.89	454.825	0.29725	194.6
194.4	-9759.88	667.015	1.53983	194.4	-9922.39	659.306	1.50251	194.4	-8310.72	654.406	1.4788	194.4	-9232.42	638.263	1.40065	194.4	-9702.55	638.962	1.40404	194.4	-9997.66	621.838	1.32115	194.4	-7738.26	623.523	1.32931	194.4	-8412.17	632.895	1.37236	194.4	-9899.68	642.04	1.40532		194.4	-9441.38	590.768	1.15561	194.4	3873.36	469.392	0.39634	194.4	4648	455.405	0.30155	194.4
194.2	-9829.14	675.501	1.58131	194.2	-9666.72	667.503	1.5426	194.2	-8195.59	662.479	1.51828	194.2	-9151.02	645.834	1.43771	194.2	-9644.63	646.525	1.44106	194.2	-9747.47	628.729	1.35491	194.2	-7595.01	630.501	1.36349	194.2	-8372.12	640.215	1.40829	194.2	-9903.08	649.751	1.44316		194.2	-9393.13	594.178	1.1757	194.2	3552.41	470.182	0.40206	194.2	4674.59	455.997	0.306	194.2
194	-10038.2	684.338	1.62458	194	-9315.25	676.046	1.58444	194	-8181.51	670.903	1.55954	194	-9028.5	653.741	1.47647	194	-9642.15	654.43	1.47981	194	-9479.71	635.93	1.39026	194	-7448.16	637.792	1.39927	194	-8265.76	647.858	1.44586	194	-9876.38	657.811	1.48279		194	-9330.11	597.604	1.19589	194	3212.09	470.978	0.40789	194	4646.65	456.598	0.31059	194
193.8	-10355.1	693.528	1.66964	193.8	-8908.61	684.934	1.62804	193.8	-8199.67	679.668	1.60255	193.8	-8775.18	661.978	1.51692	193.8	-9765.54	662.668	1.52026	193.8	-9201.49	643.428	1.42713	193.8	-7255.01	645.402	1.43668	193.8	-8130.9	655.829	1.48511	193.8	-9846.58	666.219	1.5242		193.8	-9352.6	601.026	1.21604	193.8	2914.53	471.775	0.41381	193.8	4599.92	457.206	0.31531	193.8
193.6	-10794.3	703.048	1.71641	193.6	-8647.55	694.144	1.67331	193.6	-8337.23	688.767	1.64728	193.6	-8581.33	670.547	1.55909	193.6	-9849.67	671.233	1.56241	193.6	-8916.06	651.228	1.46557	193.6	-7044.78	653.321	1.4757	193.6	-8032.61	664.134	1.52609	193.6	-9794.48	674.971	1.56737		193.6	-9357.09	604.428	1.2361	193.6	2604.12	472.571	0.41984	193.6	4483.74	457.812	0.32013	193.6
193.4	-11366.2	712.9	1.76492	193.4	-8519.46	703.682	1.7203	193.4	-8541.36	698.187	1.6937	193.4	-8349.32	679.429	1.6029	193.4	-9970.75	680.116	1.60623	193.4	-8560.95	659.32	1.50556	193.4	-6779.17	661.538	1.5163	193.4	-7900.51	672.751	1.56872	193.4	-9617.38	684.064	1.61231		193.4	-9355.4	607.787	1.25595	193.4	2234.39	473.356	0.42592	193.4	4338.6	458.408	0.32501	193.4
193.2	-11813	723.055	1.81502	193.2	-8547.76	713.517	1.76885	193.2	-8834.53	707.915	1.74173	193.2	-8166.89	688.62	1.64833	193.2	-10068.9	689.312	1.65168	193.2	-8114.32	667.714	1.54714	193.2	-6437.37	670.065	1.55852	193.2	-7839.46	681.676	1.61298	193.2	-9340.93	693.492	1.65898		193.2	-9448.49	611.081	1.27301	193.2	1867.7	474.128	0.43202	193.2	4197.95	458.998	0.32996	193.2
193	-12062.9	733.5	1.86661	193	-8550.32	723.651	1.81893	193	-9154.31	717.945	1.79131	193	-8081.16	698.13	1.69539	193	-9889.34	698.815	1.69871	193	-7701.2	676.4	1.59021	193	-6215.49	678.901	1.60232	193	-7736.21	690.917	1.65888	193	-8800.82	703.25	1.70732		193	-9511.32	614.301	1.28962	193	1664.09	474.894	0.43817	193	4093.86	459.583	0.33497	193
192.8	-12216.6	744.228	1.91962	192.8	-8591.88	734.073	1.87046	192.8	-9517.18	728.284	1.84244	192.8	-8027.75	707.961	1.74406	192.8	-9515.79	708.627	1.74729	192.8	-7350.9	685.388	1.6348	192.8	-6113.2	688.054	1.6477	192.8	-7402.55	700.486	1.70643	192.8	-7864.84	713.339	1.75732		192.8	-9576.26	617.452	1.30595	192.8	1447.52	475.657	0.44434	192.8	4040.09	460.171	0.34005	192.8
192.6	-12473.1	755.237	1.974	192.6	-8500.48	744.771	1.92334	192.6	-9934.14	738.929	1.89507	192.6	-8047.7	718.112	1.7943	192.6	-9075.72	718.778	1.79752	192.6	-7045.23	694.695	1.68095	192.6	-6255.61	697.532	1.69468	192.6	-7000.71	710.375	1.7555	192.6	-6676.1	723.752	1.80891		192.6	-9671.16	620.531	1.32196	192.6	1222.55	476.427	0.45059	192.6	4022.85	460.774	0.34524	192.6
192.4	-12443.4	766.493	2.02956	192.4	-8222.91	755.744	1.97753	192.4	-9957.71	749.865	1.94907	192.4	-7961.5	728.588	1.84608	192.4	-8627.11	729.245	1.84926	192.4	-6786.55	704.33	1.72866	192.4	-6363.51	707.355	1.7433	192.4	-6595.05	720.6	1.80614	192.4	-5536.85	734.487	1.86204		192.4	-9801.87	623.542	1.3376	192.4	985.572	477.213	0.45689	192.4	3978	461.398	0.35055	192.4
192.2	-12097.4	777.989	2.08619	192.2	-8217.31	766.963	2.03282	192.2	-10232.8	761.089	2.00439	192.2	-7817.07	739.382	1.89931	192.2	-8175.16	740.035	1.90248	192.2	-6632.08	714.295	1.77788	192.2	-6360.91	717.519	1.79349	192.2	-6139.99	731.148	1.85825	192.2	-3966.42	745.534	1.91663		192.2	-9918.66	626.491	1.35286	192.2	764.059	478.024	0.46328	192.2	3979.9	462.055	0.356	192.2
192	-11584.6	789.682	2.1437	192	-8297.55	778.421	2.08919	192	-10667.3	772.574	2.06089	192	-7538.79	750.495	1.95402	192	-7531.39	751.152	1.9572	192	-6723.5	724.591	1.82863	192	-6227.18	728.019	1.84522	192	-5453.13	742.02	1.91184	192	-2307.88	756.874	1.9726		192	-9965.39	629.373	1.36773	192	531.21	478.862	0.46977	192	3944.36	462.744	0.36157	192
191.8	-10959.5	801.51	2.2018	191.8	-8461.32	790.077	2.14645	191.8	-11430.3	784.277	2.11838	191.8	-7082.42	761.89	2.01002	191.8	-6804.46	762.562	2.01327	191.8	-7090.21	735.208	1.88086	191.8	-6196.52	738.847	1.89848	191.8	-4738.64	753.216	1.96689	191.8	-208.432	768.457	2.02968		191.8	-10043.5	632.176	1.38214	191.8	571.117	479.719	0.4763	191.8	3861.09	463.458	0.36725	191.8
191.6	-10409.6	813.426	2.2603	191.6	-9288.09	801.886	2.20444	191.6	-12298.1	796.161	2.17673	191.6	-6581.6	773.54	2.06723	191.6	-6188.5	774.219	2.07051	191.6	-7303.83	746.124	1.93452	191.6	-6268.4	749.976	1.95317	191.6	-3902.73	764.674	2.02318	191.6	2230.9	780.276	2.08792		191.6	-10198.4	634.883	1.39606	191.6	711.729	480.584	0.48287	191.6	3681.69	464.189	0.37302	191.6
191.4	-9728.28	825.403	2.31914	191.4	-10621.1	813.77	2.26282	191.4	-12956.5	808.191	2.23582	191.4	-5701.07	785.409	2.12554	191.4	-5792.7	786.078	2.12878	191.4	-7787.34	757.307	1.98952	191.4	-6385.65	761.395	2.0093	191.4	-2843.32	776.363	2.08063	191.4	4107.3	792.264	2.147		191.4	-10328.7	637.478	1.40948	191.4	894.278	481.449	0.48947	191.4	3413.49	464.923	0.37884	191.4
191.2	-9124.35	837.33	2.37781	191.2	-12125.8	825.646	2.32126	191.2	-14007.6	820.228	2.29503	191.2	-5128.24	797.422	2.18463	191.2	-5478.62	798.07	2.18777	191.2	-8412.73	768.718	2.04569	191.2	-6685.69	773.045	2.06664	191.2	-1542.43	788.245	2.13914	191.2	5692.21	804.377	2.20674		191.2	-10481.3	639.939	1.42234	191.2	1138.79	482.301	0.49606	191.2	3163.34	465.651	0.3847	191.2
191	-8773	849.127	2.43592	191	-13570.3	837.479	2.37954	191	-15244.8	832.246	2.35421	191	-3952.72	809.526	2.24423	191	-4752.22	810.162	2.24731	191	-9343.26	780.318	2.10285	191	-7026.8	784.884	2.12495	191	114.619	800.253	2.19834	191	6691.19	816.534	2.26675		191	-10654.7	642.266	1.43461	191	1648.96	483.143	0.50264	191	2997.56	466.372	0.39057	191
190.8	-8635.91	860.714	2.49302	190.8	-15055.4	849.185	2.43722	190.8	-16218.2	844.135	2.41277	190.8	-2595.71	821.662	2.30399	190.8	-3774.24	822.276	2.30696	190.8	-10147.5	792.065	2.16073	190.8	-7929.13	796.865	2.18396	190.8	1965.68	812.331	2.25793	190.8	7541.82	828.637	2.32649		190.8	-10796.3	644.48	1.44634	190.8	2206.84	483.979	0.50919	190.8	2801.58	467.098	0.39648	190.8
190.6	-8262.22	872.03	2.54876	190.6	-16762.5	860.669	2.49377	190.6	-16711.4	855.892	2.47065	190.6	-1336.26	833.763	2.36353	190.6	-3177.06	834.348	2.36636	190.6	-11468.1	803.946	2.2192	190.6	-8431.18	808.944	2.24339	190.6	3833.1	824.435	2.3176	190.6	8483.8	840.663	2.38579		190.6	-10896.4	646.608	1.45761	190.6	2681.66	484.839	0.51583	190.6	2613.03	467.848	0.40251	190.6
190.4	-7563.6	883.024	2.60277	190.4	-18440	871.88	2.54883	190.4	-16798.5	867.446	2.52737	190.4	72.247	845.796	2.42257	190.4	-2733.05	846.335	2.42518	190.4	-12538.1	815.879	2.27776	190.4	-8515.29	821.093	2.303	190.4	5867.26	836.512	2.37693	190.4	8672.37	852.528	2.44415		190.4	-10968.6	648.687	1.46846	190.4	2889.2	485.741	0.52258	190.4	2468.51	468.647	0.40868	190.4
190.2	-6806.41	893.636	2.65463	190.2	-20362.1	882.806	2.60221	190.2	-17107	878.674	2.5822	190.2	1157.66	857.655	2.48046	190.2	-2314.73	858.179	2.483	190.2	-13608.7	827.85	2.33619	190.2	-8581.58	833.256	2.36236	190.2	7634.86	848.499	2.43549	190.2	7861.96	862.135	2.49136		190.2	-11062.7	650.752	1.47895	190.2	2993.61	486.712	0.52947	190.2	2360.73	469.526	0.41508	190.2
190	-6356.36	899.23	2.68182	190	-21813	888.924	2.63194	190	-17430.2	885.886	2.61724	190	2081.88	869.347	2.53718	190	-1982.02	869.839	2.53956	190	-14251.5	839.773	2.39403	190	-8602.16	845.356	2.42105	190	9347.85	860.318	2.49279	190	7548.56	874.395	2.55108		190	-11119.6	652.832	1.48913	190	3231.45	487.774	0.53658	190	2287.38	470.505	0.42178	190
189.8	-6531.98	909.622	2.73187	189.8	-23176.9	898.94	2.68016	189.8	-17690.5	895.339	2.66273	189.8	2867.71	880.701	2.59187	189.8	-1964.93	881.203	2.5943	189.8	-14629.1	851.595	2.45099	189.8	-8772.91	857.268	2.47845	189.8	11018.7	871.871	2.5484	189.8	7021	882.886	2.59228		189.8	-11097.6	654.938	1.49907	189.8	3291.82	488.929	0.54392	189.8	2130.68	471.583	0.42874	189.8
189.6	-6671.27	922.419	2.79323	189.6	-24545.6	912.462	2.74503	189.6	-17444.2	908.191	2.72436	189.6	3328.92	885.324	2.61367	189.6	-2308.32	887.651	2.62494	189.6	-14918.1	863.169	2.50643	189.6	-8714.75	868.964	2.53448	189.6	12708.5	882.721	2.60026	189.6	7455.5	896.417	2.6576		189.6	-11074	657.057	1.50875	189.6	3110.59	490.165	0.55146	189.6	1905.49	472.747	0.43597	189.6
189.4	-6757.61	934.456	2.8507	189.4	-25447.3	925.271	2.80623	189.4	-16985.5	921.376	2.78738	189.4	3736.88	899.22	2.68014	189.4	-2479.8	897.331	2.67099	189.4	-15578.8	871.957	2.54817	189.4	-8214.12	877.421	2.57462	189.4	14031.5	888.002	2.62494	189.4	7229.97	910.56	2.72566		189.4	-11016.5	659.146	1.51806	189.4	2957.01	491.463	0.55917	189.4	1609.39	473.976	0.44339	189.4
189.2	-6818.86	945.738	2.90439	189.2	-25897.9	937.293	2.86352	189.2	-16627.3	933.778	2.8465	189.2	3949.36	913.068	2.74625	189.2	-2573.51	911.153	2.73699	189.2	-15652	884.401	2.60749	189.2	-7355.62	888.57	2.62768	189.2	15195.1	902.432	2.69386	189.2	6750.47	923.92	2.78982		189.2	-10944.3	661.174	1.52696	189.2	2903.74	492.788	0.56693	189.2	1377.48	475.233	0.45088	189.2
189	-6849.42	956.238	2.95426	189	-25878.9	948.585	2.91722	189	-16014.2	945.379	2.9017	189	4376.94	926.14	2.80858	189	-2823.1	924.195	2.79916	189	-15452.3	892.44	2.64545	189	-6105.87	900.65	2.68519	189	16234.7	916.107	2.75914	189	6191.99	936.517	2.85022		189	-10889.9	663.122	1.53544	189	2914.55	494.127	0.57473	189	1106.92	476.509	0.45844	189
188.8	-7357.79	965.951	3.00025	188.8	-25548.8	959.09	2.96704	188.8	-14837.4	956.197	2.95304	188.8	4385.49	938.416	2.86697	188.8	-3542.01	936.438	2.85739	188.8	-14773.6	906.631	2.71311	188.8	-4818.97	914.538	2.75139	188.8	16977.8	928.997	2.82059	188.8	5765.62	948.295	2.90652		188.8	-10931	664.996	1.54348	188.8	2927.24	495.487	0.58258	188.8	835.519	477.806	0.46605	188.8
188.6	-7745.69	974.963	3.04264	188.6	-24916.8	968.834	3.01297	188.6	-13532.3	966.252	3.00047	188.6	4011.09	949.885	2.92125	188.6	-5130.91	947.864	2.91146	188.6	-13694.6	920.022	2.7767	188.6	-2716.79	927.638	2.81356	188.6	17141.1	941.088	2.87799	188.6	4116.37	959.299	2.95884		188.6	-11010.3	666.827	1.55111	188.6	2864.74	496.897	0.59053	188.6	541.539	479.16	0.47382	188.6
188.4	-7993.31	983.252	3.08112	188.4	-24067.9	977.829	3.05487	188.4	-12327.6	975.542	3.0438	188.4	3479.86	960.567	2.97131	188.4	-6492.09	958.503	2.96132	188.4	-11948.1	932.62	2.83603	188.4	-580.775	939.944	2.87149	188.4	16985.4	952.35	2.93097	188.4	2188.8	969.513	3.00693		188.4	-10897.9	668.667	1.55837	188.4	2799.72	498.404	0.59869	188.4	309.827	480.614	0.48184	188.4
188.2	-8267.11	990.866	3.11568	188.2	-22914.3	986.12	3.0927	188.2	-11630.6	984.085	3.08285	188.2	2787.9	970.469	3.01694	188.2	-7620.8	968.357	3.00672	188.2	-10075.7	944.465	2.89107	188.2	1175.28	951.455	2.92491	188.2	16232.5	962.841	2.97952	188.2	-499.172	978.962	3.05076		188.2	-10751	670.593	1.56539	188.2	2759.66	500.067	0.60719	188.2	149.825	482.228	0.49024	188.2
188	-8751.92	997.824	3.14615	188	-21221.2	993.756	3.12646	188	-11227.7	991.918	3.11756	188	2206.84	979.603	3.05795	188	-8534.25	977.447	3.04752	188	-8068.03	955.522	2.94139	188	2701.79	962.175	2.97359	188	15659.9	972.577	3.02343	188	-2187.71	987.646	3.09014		188	-10524.7	672.667	1.57223	188	2629.84	501.937	0.6161	188	-45.914	484.049	0.49909	188
187.8	-8917.56	1004.18	3.17278	187.8	-19652.3	1000.78	3.15631	187.8	-10112.3	999.141	3.1484	187.8	1895.63	988.03	3.09462	187.8	-9359.19	985.844	3.08403	187.8	-6259.15	965.838	2.98719	187.8	4547.45	972.126	3.01763	187.8	14531.6	981.565	3.06267	187.8	-3418.4	995.654	3.12546		187.8	-10266.4	674.921	1.57901	187.8	2378.18	504.024	0.62547	187.8	-309.312	486.106	0.50854	187.8
187.6	-8303.72	1010.04	3.19618	187.6	-18010.1	1007.22	3.18255	187.6	-8756.46	1005.77	3.17551	187.6	1268.44	995.755	3.12705	187.6	-10176.8	993.54	3.11633	187.6	-4628.38	975.428	3.02865	187.6	6867.9	981.334	3.05724	187.6	12843.6	989.826	3.09747	187.6	-4066.01	1003.01	3.15689		187.6	-10077.6	677.336	1.58574	187.6	1954.89	506.319	0.6353	187.6	-560.032	488.382	0.51857	187.6
187.4	-7494.01	1015.46	3.21675	187.4	-16372.6	1013.13	3.20549	187.4	-7655.66	1011.84	3.19923	187.4	839.777	1002.83	3.15565	187.4	-10893.4	1000.62	3.14491	187.4	-2771.65	984.284	3.06585	187.4	9460.06	989.831	3.0927	187.4	11142.2	997.429	3.12841	187.4	-5014.78	1009.81	3.18496		187.4	-9892.96	679.844	1.59221	187.4	1695.68	508.784	0.64548	187.4	-779.612	490.826	0.52895	187.4
187.2	-6688.5	1020.44	3.23476	187.2	-14379.4	1018.6	3.22585	187.2	-6876.03	1017.37	3.21991	187.2	384.95	1009.32	3.18093	187.2	-11029.3	1007.09	3.17014	187.2	-129.673	992.451	3.09928	187.2	11423.9	997.599	3.1242	187.2	9383.77	1004.39	3.15587	187.2	-4717.89	1016.03	3.20984		187.2	-9643.64	682.381	1.59839	187.2	1367.65	511.363	0.6559	187.2	-933.222	493.382	0.53958	187.2
187	-5918.07	1025.04	3.25056	187	-12029.3	1023.65	3.2438	187	-6162.72	1022.45	3.23802	187	-142.591	1015.24	3.20311	187	-10860.3	1013.01	3.19232	187	2089.63	999.936	3.12903	187	12676.4	1004.7	3.15209	187	7375.61	1010.76	3.18024	187	-3433.88	1021.73	3.23171		187	-9324.7	684.926	1.60422	187	1104.3	514.038	0.66651	187	-1051.54	496.029	0.55037	187
186.8	-4742.18	1031.29	3.27379	186.8	-9539.1	1029.42	3.26473	186.8	-4942.94	1028.13	3.25847	186.8	-636.604	1020.66	3.22234	186.8	-10297	1018.41	3.21142	186.8	4069.01	1006.8	3.15525	186.8	13328.2	1011.22	3.17664	186.8	5424.73	1016.57	3.20141	186.8	-1293.14	1029.22	3.26171		186.8	-8929.63	687.503	1.60968	186.8	734.931	516.839	0.67733	186.8	-1160.52	498.789	0.56132	186.8
186.6	-2733.27	1039.42	3.30528	186.6	-7129.59	1037.4	3.29552	186.6	-3426.61	1036.13	3.28938	186.6	-936.971	1025.63	3.23852	186.6	-9792.05	1023.36	3.22757	186.6	5562.64	1013.09	3.17782	186.6	13841.1	1017.18	3.19765	186.6	3338.49	1021.91	3.21954	186.6	218.014	1032.48	3.27045		186.6	-8665.07	690.198	1.61488	186.6	414.374	519.822	0.68842	186.6	-1045.03	501.736	0.57259	186.6
186.4	-394.172	1039.76	3.29774	186.4	-5049.97	1039.91	3.29849	186.4	-2241.75	1040.11	3.29947	186.4	-684.966	1032.47	3.26249	186.4	-8770.24	1027.95	3.2406	186.4	6749.05	1018.88	3.19668	186.4	13910.5	1022.67	3.21503	186.4	1399.93	1026.87	3.2345	186.4	1127.12	1039.9	3.29813		186.4	-8429.01	693.143	1.61996	186.4	351.832	523.103	0.69998	186.4	-809.762	504.983	0.58438	186.4
186.2	1802.15	1039.75	3.28679	186.2	-2757.76	1039.93	3.28765	186.2	-1577.47	1040.1	3.2885	186.2	-135.737	1040.2	3.28899	186.2	-7640.14	1038.07	3.27866	186.2	8207.73	1024.28	3.21189	186.2	13587.1	1027.83	3.22909	186.2	-407.341	1035.73	3.26647	186.2	1327	1039.92	3.28848		186.2	-8291.28	696.463	1.62511	186.2	328.397	526.785	0.71224	186.2	-428.852	508.641	0.597	186.2
186	3900.77	1039.75	3.27397	186	-942.187	1039.94	3.27487	186	-763.481	1040.1	3.27565	186	676.583	1040.21	3.27617	186	-6585.61	1040.27	3.27644	186	9367.97	1031.4	3.23351	186	13347.4	1036.52	3.25831	186	-1836.38	1040.26	3.27543	186	1821.18	1039.93	3.27708		186	-8103.03	700.256	1.63063	186	-21.087	530.931	0.72536	186	-70.193	512.764	0.61057	186
185.8	5928.21	1039.77	3.25929	185.8	464.608	1039.96	3.26023	185.8	203.346	1040.12	3.26099	185.8	1571.08	1040.21	3.26142	185.8	-5697.4	1040.27	3.26173	185.8	10439.4	1037.53	3.24843	185.8	13223.1	1040.55	3.26307	185.8	-3205.04	1040.27	3.26059	185.8	1713.2	1039.92	3.26398		185.8	-7864.16	704.492	1.63638	185.8	-450.006	535.53	0.73927	185.8	206.062	517.345	0.625	185.8
185.6	7593.63	1039.78	3.24308	185.6	1648.19	1039.97	3.24398	185.6	673.066	1040.16	3.24492	185.6	2256.79	1040.23	3.24524	185.6	-4809.71	1040.27	3.24543	185.6	11393.6	1040.32	3.24568	185.6	12621.3	1040.65	3.24726	185.6	-4112	1040.26	3.2442	185.6	1401.93	1039.91	3.24939		185.6	-7629.69	709.074	1.64228	185.6	-1059.12	540.51	0.75384	185.6	415.756	522.306	0.64014	185.6
185.4	8961.53	1039.8	3.22555	185.4	2737.5	1039.97	3.22633	185.4	1007.82	1040.17	3.22731	185.4	3289.45	1040.25	3.22769	185.4	-3811.77	1040.28	3.22784	185.4	12392.3	1040.33	3.22811	185.4	11519.3	1040.63	3.22956	185.4	-4651.85	1040.25	3.22657	185.4	649.226	1039.9	3.23352		185.4	-7464.36	713.942	1.64822	185.4	-1565.8	545.82	0.76888	185.4	592.224	527.583	0.65573	185.4
185.2	10067.9	1039.82	3.20643	185.2	3819.46	1039.98	3.20718	185.2	1515.88	1040.15	3.20803	185.2	4214.15	1040.25	3.2085	185.2	-2608.34	1040.29	3.20868	185.2	13324.7	1040.36	3.20905	185.2	10004.3	1040.62	3.21031	185.2	-5321.4	1040.25	3.20758	185.2	-153.746	1039.89	3.2161		185.2	-7291.42	719.129	1.65411	185.2	-2065.64	551.488	0.78431	185.2	687.154	533.209	0.67169	185.2
185	11298.4	1039.83	3.18525	185	4647.08	1039.98	3.186	185	2264.76	1040.16	3.18684	185	5083.35	1040.26	3.18734	185	-1938.86	1040.29	3.18751	185	13688.3	1040.37	3.18785	185	8712.71	1040.62	3.18908	185	-5717.17	1040.25	3.18681	185	-889.102	1039.9	3.19696		185	-7208.86	724.74	1.66007	185	-2691.78	557.594	0.80014	185	743.104	539.274	0.68813	185
[truncated: 202 more columns]

## Sheet: Sup. Fig. 5 - ECD DFINWL
pH 1.89																																					pH 3.20
0h				15min				30min				45min				1h				2h				4h				24h				168h					0h				15min				30min				45min
nm (x)	Mol. Ellip. (y)	HT [V]	ABSORBANCE	nm (x)	Mol. Ellip. (y)	HT [V]	ABSORBANCE	nm (x)	Mol. Ellip. (y)	HT [V]	ABSORBANCE	nm (x)	Mol. Ellip. (y)	HT [V]	ABSORBANCE	nm (x)	Mol. Ellip. (y)	HT [V]	ABSORBANCE	nm (x)	Mol. Ellip. (y)	HT [V]	ABSORBANCE	nm (x)	Mol. Ellip. (y)	HT [V]	ABSORBANCE	nm (x)	Mol. Ellip. (y)	HT [V]	ABSORBANCE	nm (x)	Mol. Ellip. (y)	HT [V]	ABSORBANCE		nm (x)	Mol. Ellip. (y)	HT [V]	ABSORBANCE	nm (x)	Mol. Ellip. (y)	HT [V]	ABSORBANCE	nm (x)	Mol. Ellip. (y)	HT [V]	ABSORBANCE	nm (x)
260	0	328.359	0.06111	260	0	327.576	0.0533	260	0	326.884	0.04638	260	0	326.214	0.03966	260	0	325.954	0.03706	260	0	325.078	0.02826	260	0	324.351	0.02095	260	0	324.746	0.01649	260	0	329.123	0.05726		260	0	327.799	0.05553	260	0	326.759	0.04513	260	0	325.984	0.03736	260
259.8	-0.07	328.589	0.0611	259.8	-7.93	327.806	0.0533	259.8	-33.9	327.112	0.04636	259.8	-19.35	326.441	0.03963	259.8	-34.78	326.176	0.03698	259.8	24.51	325.296	0.02814	259.8	12.878	324.573	0.02088	259.8	-27.382	324.969	0.01642	259.8	9.46	329.355	0.05727		259.8	-17.48	328.037	0.0556	259.8	4.83	326.992	0.04516	259.8	75.58	326.218	0.0374	259.8
259.6	2.04	328.82	0.0611	259.6	-15.76	328.039	0.05331	259.6	-66.79	327.338	0.04631	259.6	-38.07	326.667	0.0396	259.6	-67.52	326.4	0.03693	259.6	57.56	325.514	0.02803	259.6	30.336	324.795	0.02081	259.6	-55.756	325.191	0.01635	259.6	20.8	329.588	0.05728		259.6	-26.85	328.271	0.05563	259.6	7.69	327.224	0.04517	259.6	156.74	326.45	0.03743	259.6
259.4	6.79	329.05	0.06111	259.4	-23.05	328.266	0.0533	259.4	-97.96	327.561	0.04626	259.4	-56.07	326.893	0.03958	259.4	-96.69	326.625	0.03689	259.4	97.79	325.732	0.02794	259.4	52.906	325.016	0.02075	259.4	-86.183	325.412	0.01628	259.4	32.63	329.82	0.05733		259.4	-46.52	328.503	0.05566	259.4	1.74	327.456	0.04521	259.4	249.99	326.68	0.03745	259.4
259.2	13.77	329.286	0.06115	259.2	-30.68	328.499	0.05332	259.2	-127.25	327.79	0.04624	259.2	-73.54	327.121	0.03955	259.2	-122.24	326.852	0.03686	259.2	143.96	325.956	0.02788	259.2	79.465	325.241	0.02071	259.2	-120.217	325.637	0.0162	259.2	44.34	330.057	0.05735		259.2	-73.97	328.739	0.05571	259.2	-29.84	327.693	0.04527	259.2	332.49	326.92	0.03754	259.2
259	22.85	329.517	0.06118	259	-38.52	328.725	0.05329	259	-153.98	328.014	0.0462	259	-90.69	327.347	0.03953	259	-145.84	327.077	0.03684	259	193.5	326.177	0.02782	259	109.986	325.46	0.02063	259	-158.407	325.858	0.01613	259	57.35	330.289	0.05736		259	-104.48	328.973	0.05576	259	-90.77	327.926	0.04533	259	365.67	327.152	0.03759	259
258.8	33.17	329.751	0.0612	258.8	-46.7	328.954	0.05327	258.8	-178.91	328.24	0.04615	258.8	-106.9	327.576	0.03952	258.8	-170.43	327.302	0.03679	258.8	243.4	326.4	0.02775	258.8	142.465	325.68	0.02053	258.8	-203.124	326.08	0.01604	258.8	72.41	330.524	0.05737		258.8	-142.6	329.209	0.05581	258.8	-177.67	328.159	0.04534	258.8	389.71	327.387	0.03763	258.8
258.6	44.33	329.983	0.06124	258.6	-55.22	329.18	0.05325	258.6	-201.73	328.465	0.04612	258.6	-121.73	327.803	0.03952	258.6	-196.42	327.526	0.03675	258.6	292.26	326.623	0.02772	258.6	174.743	325.899	0.02046	258.6	-253.083	326.3	0.01597	258.6	89.87	330.758	0.05739		258.6	-163.14	329.446	0.05589	258.6	-288.05	328.389	0.04536	258.6	463.71	327.618	0.03767	258.6
258.4	56.85	330.219	0.06128	258.4	-63.02	329.412	0.05326	258.4	-222.34	328.693	0.0461	258.4	-134.72	328.032	0.03951	258.4	-223.56	327.755	0.03674	258.4	340.81	326.85	0.0277	258.4	205.569	326.119	0.02037	258.4	-306.564	326.521	0.01588	258.4	110.57	330.997	0.05743		258.4	-159.19	329.685	0.05597	258.4	-382.29	328.625	0.04542	258.4	527.56	327.854	0.03773	258.4
258.2	70.98	330.449	0.06133	258.2	-69.79	329.636	0.05326	258.2	-240.38	328.914	0.04607	258.2	-146.05	328.256	0.03951	258.2	-250.52	327.975	0.03671	258.2	390.15	327.069	0.02765	258.2	236.473	326.334	0.02029	258.2	-361.692	326.738	0.01581	258.2	136.05	331.23	0.05747		258.2	-163.62	329.918	0.05606	258.2	-461.43	328.858	0.04551	258.2	615	328.086	0.03781	258.2
258	86.28	330.679	0.06138	258	-75.15	329.86	0.05325	258	-255.59	329.136	0.04606	258	-154.6	328.477	0.03949	258	-277.59	328.197	0.03669	258	440.2	327.282	0.02756	258	268.368	326.55	0.02022	258	-419.37	326.953	0.01572	258	167.22	331.462	0.05751		258	-149.96	330.15	0.05614	258	-501.82	329.087	0.04556	258	708.03	328.319	0.03791	258
257.8	102.92	330.911	0.06145	257.8	-77.84	330.087	0.05328	257.8	-268.18	329.365	0.0461	257.8	-159.26	328.702	0.03949	257.8	-303.76	328.42	0.03668	257.8	491.03	327.499	0.02748	257.8	300.695	326.766	0.02016	257.8	-480.177	327.17	0.01565	257.8	204.7	331.697	0.05756		257.8	-132.86	330.385	0.05623	257.8	-492.77	329.321	0.04565	257.8	831.1	328.545	0.03793	257.8
257.6	121.48	331.137	0.06149	257.6	-77.93	330.309	0.05328	257.6	-275.44	329.588	0.04612	257.6	-159.83	328.922	0.03949	257.6	-325.91	328.637	0.03665	257.6	543.18	327.715	0.02745	257.6	332.483	326.974	0.02004	257.6	-545.121	327.383	0.01557	257.6	246.49	331.928	0.05762		257.6	-116.96	330.616	0.05633	257.6	-502	329.55	0.04574	257.6	967.7	328.766	0.03794	257.6
257.4	141.98	331.364	0.06158	257.4	-74.9	330.529	0.0533	257.4	-277.02	329.81	0.04616	257.4	-156.77	329.143	0.03953	257.4	-341.84	328.853	0.03664	257.4	596.47	327.927	0.0274	257.4	363.796	327.186	0.01999	257.4	-612.161	327.596	0.0155	257.4	291.4	332.154	0.05762		257.4	-94.08	330.846	0.05644	257.4	-520.42	329.78	0.04586	257.4	1094.92	328.991	0.03801	257.4
257.2	164.27	331.592	0.06168	257.2	-68.6	330.749	0.05333	257.2	-272.56	330.032	0.04621	257.2	-149.82	329.363	0.03957	257.2	-350.28	329.074	0.03669	257.2	648.24	328.141	0.02739	257.2	395.947	327.396	0.01994	257.2	-679.021	327.809	0.01541	257.2	340.252	332.378	0.0576		257.2	-67.8	331.073	0.05654	257.2	-536.93	330.009	0.04599	257.2	1140.29	329.214	0.03808	257.2
257	187.5	331.815	0.06175	257	-59.48	330.965	0.05333	257	-262.4	330.25	0.04624	257	-139.26	329.58	0.03959	257	-351.81	329.289	0.03669	257	695.81	328.35	0.02734	257	429.48	327.605	0.01989	257	-746.961	328.017	0.01531	257	391.77	332.601	0.05761		257	-50.22	331.299	0.05665	257	-545.25	330.233	0.04607	257	1157.85	329.436	0.03815	257
256.8	210.77	332.041	0.06182	256.8	-47.61	331.185	0.05335	256.8	-246.39	330.467	0.04622	256.8	-125.41	329.799	0.0396	256.8	-347.13	329.506	0.03668	256.8	740.41	328.561	0.02727	256.8	463.172	327.814	0.01982	256.8	-814.521	328.228	0.01523	256.8	444.799	332.826	0.05764		256.8	-34.18	331.529	0.05675	256.8	-549.08	330.46	0.04615	256.8	1134.15	329.66	0.03821	256.8
256.6	233.99	332.269	0.06194	256.6	-32.36	331.402	0.05336	256.6	-223.45	330.683	0.04624	256.6	-108.4	330.013	0.03959	256.6	-336.37	329.724	0.03672	256.6	781.64	328.775	0.02727	256.6	495.023	328.023	0.01977	256.6	-878.211	328.438	0.01514	256.6	499.492	333.051	0.05767		256.6	-6.2	331.758	0.05688	256.6	-570.72	330.685	0.04625	256.6	1091.25	329.881	0.03828	256.6
256.4	256.97	332.49	0.06201	256.4	-14.13	331.615	0.05336	256.4	-194.55	330.897	0.04624	256.4	-88.8	330.226	0.03959	256.4	-319.57	329.941	0.03676	256.4	817.14	328.988	0.02728	256.4	524.598	328.229	0.01971	256.4	-936.261	328.644	0.01506	256.4	554.903	333.273	0.0577		256.4	40.84	331.984	0.05701	256.4	-578.37	330.906	0.04634	256.4	1041.05	330.101	0.03835	256.4
256.2	279.14	332.712	0.06211	256.2	7.04	331.827	0.05336	256.2	-161	331.109	0.04625	256.2	-67.15	330.438	0.03959	256.2	-298.12	330.153	0.03677	256.2	843.51	329.199	0.02728	256.2	551.44	328.433	0.01965	256.2	-987.791	328.848	0.01497	256.2	612.106	333.492	0.05773		256.2	95.92	332.21	0.05715	256.2	-516.26	331.128	0.04644	256.2	984.77	330.32	0.03843	256.2
256	299.87	332.935	0.06219	256	29.2	332.045	0.0534	256	-124.97	331.324	0.04626	256	-41.98	330.651	0.03959	256	-274.88	330.369	0.03679	256	857.95	329.41	0.02726	256	574.963	328.638	0.01958	256	-1032.23	329.054	0.01488	256	670.525	333.716	0.05778		256	146.78	332.438	0.05728	256	-454.66	331.35	0.04652	256	890.96	330.542	0.03851	256
255.8	318.4	333.151	0.06221	255.8	51.72	332.26	0.05341	255.8	-87.46	331.539	0.04628	255.8	-13.33	330.864	0.03959	255.8	-251.45	330.581	0.03679	255.8	860.71	329.617	0.02721	255.8	593.691	328.84	0.01948	255.8	-1070.98	329.257	0.01479	255.8	727.295	333.935	0.05783		255.8	192.55	332.665	0.05741	255.8	-377.19	331.568	0.04657	255.8	841.47	330.759	0.03855	255.8
255.6	334.51	333.371	0.06231	255.6	73.47	332.473	0.05345	255.6	-49.35	331.753	0.04634	255.6	17.01	331.075	0.03962	255.6	-226.12	330.79	0.0368	255.6	853.23	329.823	0.02719	255.6	605.785	329.043	0.01944	255.6	-1105.55	329.458	0.01468	255.6	780.266	334.152	0.05786		255.6	237.15	332.888	0.05755	255.6	-290.34	331.786	0.04666	255.6	785.69	330.975	0.03863	255.6
255.4	349.06	333.59	0.06239	255.4	94.59	332.687	0.05349	255.4	-10.7	331.967	0.04638	255.4	48.65	331.285	0.03963	255.4	-198.25	330.999	0.03679	255.4	834.6	330.03	0.02718	255.4	613.515	329.248	0.0194	255.4	-1138.69	329.66	0.01461	255.4	828.317	334.368	0.05786		255.4	278.5	333.11	0.05767	255.4	-224.58	332.006	0.04676	255.4	756.06	331.192	0.03871	255.4
255.2	361.92	333.81	0.06248	255.2	114.22	332.9	0.05351	255.2	28.03	332.183	0.04642	255.2	81.21	331.494	0.03961	255.2	-167.64	331.206	0.03675	255.2	805.36	330.234	0.02711	255.2	616.63	329.452	0.01935	255.2	-1173.1	329.861	0.01452	255.2	869.737	334.584	0.05787		255.2	295.11	333.337	0.05781	255.2	-173.41	332.224	0.04683	255.2	714.02	331.409	0.03877	255.2
255	372.28	334.029	0.06259	255	133.09	333.111	0.05354	255	66.17	332.394	0.04646	255	114.59	331.704	0.03964	255	-135.45	331.411	0.03674	255	766.84	330.435	0.02707	255	615.181	329.656	0.01932	255	-1207.86	330.059	0.01442	255	903.29	334.795	0.05785		255	300.8	333.557	0.05794	255	-152.92	332.442	0.04694	255	682.21	331.621	0.03882	255
254.8	380.09	334.25	0.06273	254.8	150.75	333.324	0.0536	254.8	102.58	332.609	0.04656	254.8	149.81	331.914	0.03968	254.8	-99.98	331.618	0.03676	254.8	722.32	330.637	0.02703	254.8	609.544	329.858	0.0193	254.8	-1241.73	330.258	0.01433	254.8	926.67	335.006	0.05785		254.8	301.58	333.776	0.05806	254.8	-163.83	332.658	0.04704	254.8	645.6	331.836	0.03891	254.8
254.6	386.6	334.467	0.06285	254.6	167.6	333.535	0.05367	254.6	138.66	332.819	0.04661	254.6	185.39	332.119	0.0397	254.6	-58.16	331.821	0.03675	254.6	675.48	330.839	0.02702	254.6	603.228	330.058	0.01927	254.6	-1273.56	330.456	0.01426	254.6	939.531	335.212	0.05785		254.6	304.51	333.994	0.05819	254.6	-171.85	332.874	0.04715	254.6	630.72	332.049	0.03901	254.6
254.4	392.89	334.684	0.06299	254.4	183.03	333.744	0.05373	254.4	174.72	333.024	0.04663	254.4	220.61	332.326	0.03975	254.4	-9.27	332.024	0.03677	254.4	627.4	331.037	0.027	254.4	600.618	330.254	0.01923	254.4	-1300.19	330.652	0.01417	254.4	943.51	335.418	0.05786		254.4	305.43	334.207	0.05829	254.4	-179.42	333.085	0.04724	254.4	647.67	332.261	0.03911	254.4
254.2	398.56	334.9	0.0631	254.2	196.63	333.953	0.05378	254.2	211.88	333.231	0.04667	254.2	256.46	332.535	0.0398	254.2	46.44	332.23	0.03679	254.2	578.38	331.236	0.02695	254.2	603.629	330.45	0.01916	254.2	-1317.98	330.847	0.01409	254.2	940.18	335.624	0.05788		254.2	304.44	334.422	0.0584	254.2	-175.97	333.298	0.04733	254.2	668.03	332.474	0.0392	254.2
254	403.81	335.113	0.06321	254	208.91	334.16	0.05385	254	249.05	333.44	0.04676	254	293.66	332.738	0.03983	254	108.02	332.434	0.03683	254	529.02	331.433	0.02693	254	611.039	330.644	0.01911	254	-1327.6	331.04	0.01401	254	928.12	335.83	0.05793		254	305.45	334.636	0.05853	254	-146.54	333.512	0.04746	254	667.93	332.684	0.0393	254
253.8	409.79	335.33	0.06335	253.8	219.85	334.369	0.05391	253.8	285.76	333.648	0.04681	253.8	331.45	332.938	0.03981	253.8	173.82	332.637	0.03684	253.8	481.42	331.627	0.02686	253.8	621.736	330.838	0.01904	253.8	-1326.42	331.232	0.01393	253.8	906.654	336.036	0.05795		253.8	306.87	334.853	0.05866	253.8	-86.46	333.723	0.04755	253.8	733.32	332.89	0.03935	253.8
253.6	418	335.546	0.0635	253.6	229.39	334.576	0.05398	253.6	323.26	333.853	0.04687	253.6	370.12	333.137	0.03981	253.6	244.06	332.84	0.03689	253.6	436.16	331.822	0.02683	253.6	638.18	331.03	0.01899	253.6	-1315.7	331.425	0.01384	253.6	876.435	336.239	0.05799		253.6	298.46	335.067	0.0588	253.6	-37.53	333.934	0.04767	253.6	781.21	333.097	0.03942	253.6
253.4	428.7	335.758	0.06363	253.4	237.51	334.782	0.05406	253.4	362.19	334.061	0.04697	253.4	410.4	333.339	0.03986	253.4	316.37	333.042	0.03693	253.4	391.44	332.018	0.02682	253.4	660.235	331.224	0.01896	253.4	-1296.52	331.616	0.01375	253.4	838.326	336.442	0.05802		253.4	297.08	335.281	0.05896	253.4	21.38	334.146	0.0478	253.4	842.4	333.306	0.03953	253.4
253.2	440.82	335.974	0.0638	253.2	243.75	334.993	0.05418	253.2	401.12	334.269	0.04707	253.2	451.12	333.543	0.03992	253.2	388.72	333.243	0.03697	253.2	346.86	332.21	0.02676	253.2	684.477	331.416	0.01891	253.2	-1271.21	331.808	0.01366	253.2	791.208	336.645	0.05803		253.2	290.04	335.495	0.05911	253.2	92.23	334.359	0.04795	253.2	937.39	333.512	0.03962	253.2
253	453	336.193	0.06399	253	248.31	335.205	0.0543	253	437.55	334.48	0.04718	253	491.04	333.749	0.03999	253	458.09	333.442	0.03696	253	304.99	332.401	0.0267	253	706.411	331.61	0.01888	253	-1240.23	332.001	0.01361	253	734.345	336.848	0.05802		253	259.55	335.709	0.05925	253	145.06	334.573	0.0481	253	958.88	333.721	0.03971	253
252.8	465.48	336.41	0.06417	252.8	251.67	335.417	0.05444	252.8	470.53	334.692	0.04732	252.8	528.86	333.954	0.04006	252.8	522.86	333.644	0.03701	252.8	267.25	332.595	0.02667	252.8	724.49	331.805	0.01886	252.8	-1202.76	332.193	0.01353	252.8	666.814	337.053	0.05801		252.8	218.35	335.926	0.05943	252.8	163.67	334.787	0.04826	252.8	1050.18	333.931	0.03984	252.8
252.6	478.72	336.627	0.06434	252.6	255.52	335.625	0.05453	252.6	501.58	334.904	0.04745	252.6	564.74	334.158	0.04013	252.6	585.24	333.846	0.03705	252.6	235.08	332.791	0.02665	252.6	739.608	331.999	0.01883	252.6	-1154.74	332.387	0.01348	252.6	591.332	337.261	0.05804		252.6	183.68	336.142	0.05959	252.6	190.7	335.003	0.04843	252.6	1182.72	334.139	0.03994	252.6
252.4	492.31	336.843	0.06453	252.4	259.69	335.835	0.05466	252.4	529.85	335.11	0.04755	252.4	598.52	334.362	0.04021	252.4	645.92	334.047	0.03711	252.4	207.58	332.985	0.02664	252.4	753.497	332.189	0.01879	252.4	-1096.95	332.578	0.01342	252.4	510.346	337.464	0.05806		252.4	163.97	336.355	0.05976	252.4	202.49	335.219	0.04862	252.4	1310.31	334.345	0.04004	252.4
252.2	504.5	337.058	0.0647	252.2	264.13	336.046	0.0548	252.2	554.25	335.319	0.04767	252.2	629.58	334.568	0.0403	252.2	703.02	334.246	0.03713	252.2	186.53	333.178	0.02661	252.2	763.051	332.38	0.01874	252.2	-1028.83	332.769	0.01335	252.2	424.227	337.669	0.0581		252.2	163.2	336.57	0.05993	252.2	232.58	335.435	0.04881	252.2	1463.65	334.553	0.04015	252.2
252	514.9	337.277	0.06489	252	269.67	336.256	0.05492	252	574.38	335.529	0.0478	252	657.47	334.774	0.04038	252	757.35	334.447	0.03717	252	173.24	333.372	0.02658	252	769.23	332.57	0.01868	252	-949.541	332.961	0.01325	252	334.885	337.875	0.05817		252	169.09	336.788	0.06011	252	281.4	335.648	0.04896	252	1641.31	334.763	0.04028	252
251.8	524.07	337.489	0.06507	251.8	277.93	336.466	0.05508	251.8	591.99	335.736	0.04793	251.8	682.3	334.977	0.04048	251.8	807.3	334.644	0.03721	251.8	167.65	333.561	0.02656	251.8	775.749	332.757	0.01863	251.8	-859.541	333.151	0.01318	251.8	244.58	338.075	0.05819		251.8	174.91	337.002	0.06031	251.8	328.91	335.86	0.04914	251.8	1845.66	334.97	0.04041	251.8
251.6	533.33	337.703	0.06525	251.6	289.14	336.676	0.05522	251.6	610.08	335.946	0.04808	251.6	704.88	335.181	0.04057	251.6	854.09	334.843	0.03726	251.6	167.61	333.754	0.02655	251.6	783.131	332.948	0.0186	251.6	-762.181	333.343	0.01313	251.6	155.09	338.277	0.05824		251.6	193.87	337.22	0.06054	251.6	406.48	336.072	0.04931	251.6	2133.81	335.179	0.04055	251.6
251.4	542.59	337.917	0.06543	251.4	303.97	336.888	0.05538	251.4	630.02	336.154	0.04819	251.4	726.4	335.384	0.04065	251.4	895.27	335.044	0.03731	251.4	171.62	333.949	0.02655	251.4	790.916	333.136	0.01855	251.4	-659.631	333.535	0.01308	251.4	68.12	338.483	0.0583		251.4	213.48	337.44	0.06077	251.4	485.61	336.288	0.04951	251.4	2371.76	335.388	0.04069	251.4
251.2	550.11	338.133	0.06562	251.2	321.47	337.097	0.05551	251.2	650.21	336.362	0.04832	251.2	745.24	335.589	0.04076	251.2	928.15	335.241	0.03734	251.2	178.44	334.142	0.02654	251.2	796.118	333.325	0.0185	251.2	-556.051	333.724	0.01301	251.2	-16.3	338.684	0.05832		251.2	232.44	337.654	0.06095	251.2	548.1	336.501	0.04969	251.2	2584.12	335.596	0.04082	251.2
251	555.21	338.351	0.0658	251	341.88	337.313	0.05568	251	669.81	336.572	0.04843	251	760.18	335.793	0.04081	251	950.38	335.443	0.03738	251	188	334.338	0.02653	251	796.667	333.521	0.01849	251	-454.171	333.917	0.01294	251	-98.86	338.888	0.05836		251	222	337.874	0.06116	251	590.51	336.719	0.04988	251	2701.13	335.808	0.04096	251
250.8	559.93	338.567	0.06599	250.8	365.66	337.527	0.05584	250.8	689.43	336.777	0.04852	250.8	771.96	335.995	0.04087	250.8	961.5	335.641	0.0374	250.8	199.4	334.533	0.02652	250.8	794.017	333.713	0.01846	250.8	-356.16	334.105	0.01285	250.8	-177.99	339.093	0.05842		250.8	187.39	338.091	0.06135	250.8	585.8	336.93	0.05002	250.8	2774.44	336.017	0.04108	250.8
250.6	564.79	338.784	0.06616	250.6	392.01	337.74	0.05599	250.6	709.66	336.983	0.0486	250.6	779.6	336.199	0.04094	250.6	960.68	335.84	0.03742	250.6	212.31	334.728	0.02651	250.6	787.012	333.904	0.0184	250.6	-261.541	334.296	0.01281	250.6	-253.09	339.301	0.05848		250.6	155.42	338.311	0.06156	250.6	573.78	337.147	0.0502	250.6	2876.62	336.23	0.04123	250.6
250.4	569.15	339.002	0.06636	250.4	419.9	337.956	0.05617	250.4	729.46	337.191	0.04871	250.4	783.35	336.406	0.04104	250.4	950.12	336.037	0.03743	250.4	224.86	334.925	0.02652	250.4	773.683	334.094	0.01836	250.4	-168.701	334.487	0.01279	250.4	-322.9	339.503	0.05853		250.4	126.6	338.529	0.06176	250.4	555.94	337.361	0.05037	250.4	2919.11	336.44	0.04138	250.4
250.2	571.31	339.218	0.06656	250.2	448.93	338.17	0.05637	250.2	747.16	337.396	0.04883	250.2	781.45	336.609	0.04113	250.2	929.17	336.233	0.03746	250.2	236.3	335.117	0.02652	250.2	751.872	334.281	0.0183	250.2	-76.899	334.674	0.01274	250.2	-386.24	339.704	0.05857		250.2	101.61	338.745	0.06197	250.2	493.3	337.575	0.05057	250.2	2892.43	336.648	0.04152	250.2
250	571.25	339.435	0.06677	250	477.98	338.385	0.05655	250	760.98	337.604	0.04895	250	772.29	336.815	0.04124	250	898.63	336.433	0.03751	250	246.12	335.312	0.02652	250	723.66	334.473	0.01828	250	11.588	334.863	0.0127	250	-441.62	339.907	0.05862		250	74.96	338.962	0.06218	250	420.19	337.79	0.05076	250	2853.23	336.856	0.04164	250
249.8	569.55	339.651	0.06696	249.8	506.23	338.595	0.0567	249.8	772.45	337.814	0.04909	249.8	756.84	337.023	0.04137	249.8	858.82	336.634	0.03757	249.8	254.3	335.507	0.02654	249.8	691.765	334.66	0.01822	249.8	94.928	335.053	0.01265	249.8	-487.19	340.108	0.05866		249.8	62.36	339.184	0.06243	249.8	327.16	338.003	0.05093	249.8	2817.76	337.065	0.04178	249.8
249.6	566.63	339.866	0.06716	249.6	533.69	338.805	0.05685	249.6	783.47	338.021	0.04922	249.6	738.43	337.225	0.04145	249.6	813.81	336.838	0.03767	249.6	260.21	335.702	0.02656	249.6	660.954	334.848	0.01817	249.6	172.492	335.245	0.01263	249.6	-521.01	340.311	0.05874		249.6	72.94	339.406	0.0627	249.6	229.6	338.216	0.05112	249.6	2828.01	337.273	0.04193	249.6
249.4	561.05	340.085	0.06739	249.4	558.74	339.019	0.05704	249.4	792.72	338.229	0.04935	249.4	714.59	337.429	0.04155	249.4	763.92	337.038	0.03773	249.4	262.1	335.896	0.02657	249.4	630.039	335.037	0.01814	249.4	242.192	335.435	0.0126	249.4	-542.92	340.511	0.05879		249.4	107.78	339.626	0.06294	249.4	143.95	338.427	0.05128	249.4	2842.95	337.485	0.0421	249.4
249.2	553.12	340.303	0.06763	249.2	580.55	339.232	0.05724	249.2	798.72	338.433	0.04947	249.2	684.55	337.629	0.04163	249.2	709.08	337.242	0.03785	249.2	259.98	336.088	0.02656	249.2	598.689	335.227	0.01813	249.2	299.045	335.622	0.01254	249.2	-554.78	340.708	0.05882		249.2	145.35	339.846	0.0632	249.2	36.68	338.64	0.05148	249.2	2792.42	337.693	0.04226	249.2
249	544.05	340.522	0.0679	249	599.97	339.441	0.05741	249	803.36	338.638	0.04961	249	650.5	337.829	0.04173	249	648.91	337.44	0.03793	249	256.13	336.278	0.02658	249	568.458	335.418	0.01815	249	344.017	335.81	0.01251	249	-557.78	340.906	0.05887		249	177.26	340.066	0.06348	249	-85.81	338.849	0.05166	249	2696.76	337.902	0.04244	249
248.8	536.54	340.74	0.06815	248.8	617.32	339.656	0.05765	248.8	809.2	338.845	0.04977	248.8	615.98	338.031	0.04184	248.8	586.58	337.642	0.03805	248.8	251.53	336.474	0.02663	248.8	542.56	335.608	0.01816	248.8	377.51	335.998	0.01247	248.8	-552.22	341.102	0.05891		248.8	216.48	340.287	0.06377	248.8	-177.63	339.064	0.0519	248.8	2627.02	338.109	0.04261	248.8
248.6	531.86	340.957	0.06843	248.6	631.88	339.865	0.05785	248.6	817.88	339.049	0.04992	248.6	583.17	338.232	0.04198	248.6	525.27	337.845	0.0382	248.6	246.85	336.668	0.02671	248.6	519.128	335.797	0.01818	248.6	400.075	336.185	0.01247	248.6	-538.78	341.302	0.059		248.6	278.06	340.506	0.06406	248.6	-238.97	339.276	0.05213	248.6	2571.34	338.315	0.04278	248.6
248.4	530.29	341.187	0.06875	248.4	642.62	340.086	0.05809	248.4	828.13	339.261	0.05009	248.4	550.35	338.441	0.04211	248.4	466.25	338.056	0.03836	248.4	240.74	336.869	0.02677	248.4	495.617	335.991	0.01818	248.4	413.764	336.378	0.01245	248.4	-519.71	341.512	0.05912		248.4	330.58	340.73	0.06434	248.4	-287.59	339.497	0.05238	248.4	2478.04	338.529	0.04297	248.4
248.2	532.39	341.42	0.06907	248.2	650.03	340.31	0.05833	248.2	838.35	339.476	0.05023	248.2	516.61	338.654	0.04225	248.2	409.62	338.27	0.03851	248.2	233.68	337.071	0.02682	248.2	470.489	336.189	0.01819	248.2	420.767	336.571	0.01239	248.2	-495.88	341.722	0.05921		248.2	378.91	340.955	0.06457	248.2	-347.43	339.72	0.0526	248.2	2367.53	338.745	0.04313	248.2
248	539.68	341.657	0.06937	248	655.29	340.537	0.05853	248	849.17	339.697	0.05038	248	486.49	338.872	0.04237	248	358.25	338.488	0.03863	248	226.89	337.276	0.02682	248	445.489	336.392	0.01817	248	423.169	336.771	0.01239	248	-468.23	341.935	0.05929		248	418.15	341.189	0.06485	248	-370.98	339.946	0.05281	248	2298.36	338.963	0.04326	248
247.8	552.58	341.896	0.06967	247.8	659.16	340.768	0.05877	247.8	862.46	339.921	0.05056	247.8	461.99	339.094	0.04253	247.8	311.38	338.706	0.03876	247.8	220.2	337.487	0.02687	247.8	420.385	336.595	0.01816	247.8	424.361	336.973	0.01237	247.8	-436.44	342.151	0.05939		247.8	455.63	341.428	0.06515	247.8	-368.14	340.177	0.05304	247.8	2237.82	339.185	0.04342	247.8
247.6	569.8	342.136	0.06999	247.6	661.48	341.001	0.05902	247.6	877.05	340.148	0.05076	247.6	440.97	339.318	0.04271	247.6	271.05	338.925	0.03889	247.6	211.46	337.699	0.02694	247.6	390.864	336.799	0.01816	247.6	420.821	337.176	0.01237	247.6	-401.94	342.367	0.05946		247.6	515.9	341.669	0.06548	247.6	-323.27	340.407	0.05327	247.6	2255.62	339.412	0.04362	247.6
247.4	588.6	342.378	0.07031	247.4	662.16	341.238	0.0593	247.4	890.11	340.383	0.05102	247.4	420.59	339.544	0.04288	247.4	236.78	339.149	0.03905	247.4	198.7	337.915	0.02703	247.4	358.063	337.008	0.01818	247.4	412.098	337.386	0.0124	247.4	-366.87	342.583	0.05949		247.4	568.08	341.912	0.06581	247.4	-282.4	340.64	0.05351	247.4	2239.09	339.642	0.04383	247.4
247.2	607.33	342.625	0.07066	247.2	663.05	341.477	0.05957	247.2	900.5	340.62	0.05129	247.2	401.56	339.773	0.04307	247.2	208.55	339.374	0.0392	247.2	182.03	338.132	0.02712	247.2	325.566	337.221	0.01824	247.2	396.442	337.596	0.0124	247.2	-331.8	342.803	0.05957		247.2	601.96	342.155	0.06612	247.2	-289.09	340.875	0.05375	247.2	2159.67	339.876	0.04407	247.2
247	627.68	342.874	0.07103	247	666.16	341.715	0.05984	247	908.5	340.855	0.05153	247	386.49	340.002	0.04326	247	186.34	339.602	0.03938	247	163.21	338.346	0.02717	247	296.363	337.432	0.01825	247	373.346	337.807	0.01239	247	-297.56	343.026	0.05965		247	640.59	342.398	0.06644	247	-287.68	341.112	0.05401	247	2115.97	340.11	0.04431	247
246.8	650.57	343.128	0.07138	246.8	671.64	341.957	0.0601	246.8	916.15	341.091	0.05174	246.8	378.09	340.234	0.04343	246.8	170.5	339.831	0.03953	246.8	144.61	338.564	0.02721	246.8	273.881	337.647	0.01828	246.8	340.797	338.021	0.01237	246.8	-265.72	343.255	0.05976		246.8	678.99	342.648	0.06677	246.8	-269.74	341.352	0.05426	246.8	2122.73	340.346	0.04452	246.8
246.6	675.39	343.38	0.07178	246.6	679.07	342.2	0.06041	246.6	923.72	341.329	0.052	246.6	375.4	340.465	0.04364	246.6	161.33	340.06	0.03972	246.6	124.6	338.786	0.02734	246.6	258.645	337.859	0.01831	246.6	302.645	338.234	0.01238	246.6	-237.04	343.482	0.05986		246.6	722.81	342.9	0.06717	246.6	-250.55	341.595	0.05457	246.6	2109.9	340.583	0.04478	246.6
246.4	701.44	343.637	0.07218	246.4	689.27	342.448	0.06073	246.4	931.2	341.571	0.05226	246.4	378.84	340.699	0.04383	246.4	160.43	340.294	0.0399	246.4	101.47	339.011	0.02745	246.4	252.205	338.079	0.01838	246.4	260.557	338.453	0.0124	246.4	-211.54	343.709	0.05993		246.4	755.65	343.153	0.06752	246.4	-254.28	341.844	0.0549	246.4	2136.16	340.825	0.04505	246.4
246.2	729.56	343.896	0.07257	246.2	702.4	342.697	0.06103	246.2	938.3	341.814	0.05251	246.2	390.09	340.937	0.04404	246.2	164.59	340.527	0.04007	246.2	77.05	339.238	0.02756	246.2	254.499	338.298	0.01841	246.2	218.815	338.67	0.01239	246.2	-189.25	343.935	0.05999		246.2	771.06	343.406	0.06785	246.2	-245.47	342.093	0.05521	246.2	2193.69	341.063	0.04526	246.2
246	761.28	344.161	0.073	246	719.4	342.951	0.06137	246	946.97	342.062	0.05279	246	412.34	341.18	0.04428	246	173.35	340.761	0.04022	246	55.11	339.468	0.02768	246	265.055	338.522	0.01848	246	178.953	338.892	0.01241	246	-169.13	344.168	0.06009		246	789.66	343.669	0.06827	246	-207.98	342.347	0.05554	246	2259.81	341.307	0.0455	246
245.8	796.94	344.43	0.07346	245.8	740.92	343.211	0.06174	245.8	959.07	342.315	0.05311	245.8	445.23	341.427	0.04453	245.8	187.54	341.003	0.04044	245.8	36.35	339.703	0.02783	245.8	281.245	338.746	0.01854	245.8	143.813	339.116	0.01246	245.8	-150.36	344.402	0.06016		245.8	802.5	343.93	0.06866	245.8	-142.05	342.602	0.05588	245.8	2388.31	341.556	0.04578	245.8
245.6	834.74	344.706	0.07393	245.6	766.39	343.475	0.06211	245.6	973.8	342.57	0.05339	245.6	486.81	341.678	0.04478	245.6	206.26	341.251	0.04066	245.6	19.68	339.937	0.02793	245.6	298.428	338.972	0.01856	245.6	113.915	339.345	0.01251	245.6	-131.83	344.646	0.06027		245.6	812.32	344.196	0.06903	245.6	-85.63	342.862	0.05621	245.6	2518.32	341.805	0.04601	245.6
245.4	872.98	344.988	0.07441	245.4	795.5	343.742	0.06246	245.4	989.68	342.828	0.05366	245.4	532	341.929	0.04499	245.4	227.7	341.499	0.04084	245.4	2	340.173	0.02801	245.4	313.26	339.202	0.01858	245.4	90.505	339.578	0.01256	245.4	-114.49	344.889	0.06037		245.4	819.71	344.463	0.06938	245.4	-38.91	343.121	0.05648	245.4	2614.56	342.059	0.04625	245.4
245.2	910.93	345.266	0.07486	245.2	829.02	344.012	0.06284	245.2	1006.44	343.09	0.05397	245.2	581.32	342.18	0.0452	245.2	251.56	341.749	0.04104	245.2	-13.07	340.41	0.02809	245.2	326.155	339.432	0.0186	245.2	72.225	339.811	0.01259	245.2	-99.66	345.131	0.06046		245.2	813.94	344.735	0.06978	245.2	9.8	343.383	0.05679	245.2	2708.07	342.314	0.0465	245.2
245	948.22	345.541	0.0753	245	868.11	344.28	0.06321	245	1025.1	343.351	0.05429	245	634.85	342.428	0.0454	245	277.63	341.996	0.04124	245	-23.65	340.648	0.0282	245	338.576	339.663	0.01865	245	58.597	340.044	0.01264	245	-86.9	345.371	0.06053		245	819.47	345.007	0.07019	245	93.89	343.642	0.05709	245	2733.48	342.566	0.04673	245
244.8	984.39	345.812	0.07575	244.8	912.46	344.543	0.0636	244.8	1045.84	343.609	0.05462	244.8	690.32	342.675	0.04563	244.8	306.83	342.24	0.04144	244.8	-30.25	340.88	0.0283	244.8	352.781	339.89	0.01871	244.8	49.381	340.274	0.01271	244.8	-74.83	345.607	0.06059		244.8	844.12	345.279	0.07065	244.8	181.06	343.901	0.05743	244.8	2706.74	342.817	0.04701	244.8
244.6	1018.38	346.092	0.07624	244.6	961.37	344.814	0.06401	244.6	1067.64	343.873	0.05498	244.6	744.12	342.931	0.04592	244.6	340.13	342.488	0.04166	244.6	-36.12	341.121	0.02846	244.6	368.457	340.124	0.01879	244.6	44.025	340.508	0.01272	244.6	-63.86	345.849	0.06068		244.6	867.16	345.554	0.0711	244.6	221.68	344.166	0.0578	244.6	2707	343.073	0.04729	244.6
244.4	1049.94	346.373	0.07678	244.4	1014.83	345.082	0.06443	244.4	1089.56	344.134	0.05534	244.4	794.48	343.182	0.04619	244.4	376.71	342.737	0.0419	244.4	-43.17	341.357	0.02858	244.4	386.15	340.354	0.01888	244.4	42.788	340.74	0.01278	244.4	-55.31	346.09	0.06078		244.4	918.01	345.825	0.07154	244.4	267.23	344.428	0.05816	244.4	2722.03	343.323	0.04755	244.4
244.2	1080.56	346.659	0.0773	244.2	1072.19	345.357	0.06485	244.2	1112.57	344.397	0.05566	244.2	843.46	343.437	0.04643	244.2	416.45	342.99	0.04213	244.2	-50.43	341.593	0.02866	244.2	410.168	340.589	0.01895	244.2	50.012	340.976	0.01282	244.2	-47.21	346.335	0.06088		244.2	976.27	346.101	0.07198	244.2	327.22	344.699	0.05855	244.2	2779.97	343.577	0.04778	244.2
244	1111.03	346.948	0.07789	244	1131.79	345.631	0.06531	244	1137.75	344.66	0.05602	244	891.63	343.69	0.0467	244	458.43	343.24	0.04238	244	-57.14	341.829	0.02877	244	437.745	340.823	0.01905	244	64.76	341.21	0.01287	244	-37.56	346.582	0.06103		244	1055	346.377	0.07244	244	410.7	344.965	0.05894	244	2858.93	343.831	0.04806	244
243.8	1141	347.237	0.07843	243.8	1192.2	345.91	0.06576	243.8	1164.62	344.926	0.05634	243.8	935.45	343.953	0.04701	243.8	501.21	343.497	0.04263	243.8	-65.62	342.07	0.02888	243.8	464.994	341.06	0.01912	243.8	84.084	341.448	0.01291	243.8	-25.54	346.831	0.06115		243.8	1155.69	346.658	0.07291	243.8	491.13	345.233	0.05929	243.8	2964.55	344.088	0.04831	243.8
243.6	1170.1	347.532	0.07899	243.6	1251.79	346.196	0.06624	243.6	1191.76	345.2	0.05672	243.6	973.78	344.218	0.04731	243.6	546.3	343.757	0.04288	243.6	-74	342.321	0.02905	243.6	490.347	341.305	0.01924	243.6	105.829	341.69	0.01297	243.6	-13.27	347.086	0.06129		243.6	1258.22	346.945	0.0734	243.6	554.45	345.508	0.05966	243.6	3101.63	344.352	0.04859	243.6
243.4	1198.89	347.835	0.07959	243.4	1310.24	346.488	0.06675	243.4	1219.91	345.479	0.05711	243.4	1007.74	344.487	0.0476	243.4	594.17	344.025	0.04316	243.4	-80.39	342.575	0.02922	243.4	512.724	341.551	0.01933	243.4	127.654	341.935	0.01303	243.4	-1.53	347.341	0.06142		243.4	1371.25	347.237	0.07389	243.4	616.97	345.785	0.06004	243.4	3262.06	344.619	0.04887	243.4
243.2	1229.51	348.139	0.08014	243.2	1367.46	346.781	0.06721	243.2	1250.11	345.762	0.05748	243.2	1038.3	344.76	0.04788	243.2	643.45	344.293	0.04341	243.2	-80.49	342.828	0.02931	243.2	529.135	341.8	0.0194	243.2	147.498	342.182	0.01308	243.2	8.28	347.602	0.06158		243.2	1498.4	347.531	0.07436	243.2	710.38	346.066	0.06038	243.2	3414.56	344.889	0.04912	243.2
243	1263.5	348.446	0.08073	243	1422.21	347.075	0.06769	243	1282.77	346.046	0.05786	243	1064.86	345.033	0.04817	243	694.17	344.564	0.04368	243	-71.34	343.082	0.02944	243	537.027	342.047	0.01946	243	164.408	342.429	0.01311	243	17.09	347.865	0.06176		243	1616.18	347.83	0.07487	243	811.69	346.347	0.06075	243	3475.42	345.163	0.04942	243
242.8	1299.82	348.759	0.08135	242.8	1474.14	347.374	0.06818	242.8	1318.61	346.335	0.05827	242.8	1086.67	345.313	0.04849	242.8	747.72	344.84	0.04397	242.8	-53.24	343.342	0.02957	242.8	534.964	342.299	0.01953	242.8	170.749	342.681	0.01315	242.8	23.92	348.131	0.06193		242.8	1736.39	348.132	0.07539	242.8	910.44	346.635	0.06113	242.8	3479.31	345.442	0.04973	242.8
242.6	1338.97	349.074	0.08196	242.6	1525.47	347.676	0.06868	242.6	1357.4	346.626	0.05866	242.6	1103.87	345.594	0.04881	242.6	805.49	345.119	0.04426	242.6	-28.85	343.605	0.02973	242.6	523.63	342.553	0.0196	242.6	166.841	342.934	0.0132	242.6	28.56	348.398	0.0621		242.6	1840.7	348.434	0.07588	242.6	994.97	346.927	0.06154	242.6	3461.13	345.721	0.05002	242.6
242.4	1381.07	349.391	0.08255	242.4	1575.94	347.983	0.06917	242.4	1399.17	346.918	0.05904	242.4	1116.46	345.876	0.04908	242.4	867.98	345.4	0.04453	242.4	1.15	343.872	0.02988	242.4	504.63	342.808	0.01964	242.4	153.814	343.191	0.01324	242.4	31.41	348.673	0.06232		242.4	1942.38	348.743	0.0764	242.4	1090.05	347.22	0.06192	242.4	3447.15	346.004	0.05031	242.4
242.2	1427.08	349.711	0.08314	242.2	1626.17	348.294	0.06969	242.2	1444.63	347.222	0.05949	242.2	1123.64	346.165	0.04941	242.2	934.63	345.686	0.04483	242.2	34.98	344.146	0.03007	242.2	478.89	343.071	0.01973	242.2	131.875	343.451	0.01329	242.2	33.41	348.949	0.06253		242.2	2032.13	349.059	0.07696	242.2	1198.24	347.52	0.06234	242.2	3456.48	346.295	0.05065	242.2
242	1477.45	350.036	0.08377	242	1676.72	348.608	0.07023	242	1493.71	347.524	0.05993	242	1124.7	346.457	0.04975	242	1005.56	345.973	0.04513	242	69.63	344.421	0.03026	242	447.286	343.334	0.01982	242	100.076	343.713	0.01335	242	34.82	349.225	0.06267		242	2086.85	349.379	0.07755	242	1302.08	347.826	0.0628	242	3435.84	346.587	0.051	242
241.8	1532.69	350.368	0.08443	241.8	1728	348.931	0.07082	241.8	1546.09	347.832	0.06038	241.8	1120.16	346.756	0.05012	241.8	1081.02	346.265	0.04544	241.8	103.98	344.702	0.03048	241.8	413.142	343.604	0.01994	241.8	60.233	343.981	0.01341	241.8	37.84	349.508	0.06287		241.8	2128.45	349.702	0.07813	241.8	1373.38	348.137	0.06327	241.8	3446.49	346.887	0.05138	241.8
241.6	1593.44	350.705	0.0851	241.6	1779	349.257	0.07139	241.6	1599.85	348.146	0.06085	241.6	1112.35	347.062	0.05052	241.6	1160.81	346.564	0.04578	241.6	136.49	344.988	0.0307	241.6	378.715	343.877	0.02004	241.6	10.024	344.254	0.01349	241.6	41.42	349.796	0.06308		241.6	2167.73	350.029	0.07871	241.6	1471.96	348.452	0.06375	241.6	3609.27	347.192	0.05176	241.6
241.4	1660.38	351.053	0.08583	241.4	1829.41	349.589	0.07199	241.4	1654.26	348.464	0.06132	241.4	1102.64	347.37	0.0509	241.4	1244.17	346.87	0.04615	241.4	165.53	345.275	0.0309	241.4	345.515	344.157	0.02018	241.4	-49.179	344.532	0.01359	241.4	44.29	350.089	0.06329		241.4	2197.06	350.363	0.07931	241.4	1578.74	348.767	0.06419	241.4	3824.39	347.499	0.05214	241.4
241.2	1733.75	351.4	0.08653	241.2	1878.53	349.922	0.07257	241.2	1708.07	348.785	0.06179	241.2	1092.62	347.679	0.05128	241.2	1329.42	347.177	0.0465	241.2	194.03	345.566	0.03112	241.2	312.815	344.438	0.02031	241.2	-117.499	344.81	0.01368	241.2	45.38	350.383	0.06349		241.2	2220.82	350.699	0.07992	241.2	1696.65	349.086	0.06465	241.2	4024.19	347.81	0.05253	241.2
241	1814.47	351.752	0.08724	241	1926.27	350.259	0.07315	241	1762.76	349.116	0.06233	241	1084.43	347.995	0.05168	241	1415.77	347.487	0.04685	241	223.59	345.861	0.03133	241	282.144	344.726	0.02047	241	-196.893	345.097	0.01379	241	42.72	350.686	0.06373		241	2209.38	351.041	0.08055	241	1804.09	349.412	0.06514	241	4192.59	348.128	0.05294	241
240.8	1902.72	352.107	0.08797	240.8	1971.19	350.604	0.07379	240.8	1817.85	349.449	0.06287	240.8	1079.85	348.319	0.05214	240.8	1502.61	347.802	0.04723	240.8	255.03	346.163	0.0316	240.8	252.566	345.019	0.02065	240.8	-286.3	345.387	0.01391	240.8	34.74	350.99	0.06395		240.8	2203.51	351.389	0.0812	240.8	1935.06	349.743	0.06565	240.8	4357.24	348.449	0.05338	240.8
240.6	1998.21	352.469	0.08869	240.6	2013.36	350.954	0.07441	240.6	1872.83	349.788	0.06339	240.6	1081.07	348.646	0.05256	240.6	1589.16	348.125	0.04762	240.6	286.51	346.469	0.03184	240.6	224.082	345.313	0.02078	240.6	-384.427	345.678	0.01401	240.6	21.47	351.298	0.06417		240.6	2214.66	351.739	0.08183	240.6	2097.73	350.081	0.06617	240.6	4610.72	348.776	0.0538	240.6
240.4	2100.19	352.84	0.08947	240.4	2053.18	351.309	0.07506	240.4	1929.08	350.132	0.06394	240.4	1088.92	348.977	0.053	240.4	1673.02	348.451	0.04801	240.4	316.57	346.777	0.03207	240.4	196.194	345.612	0.02094	240.4	-489.673	345.976	0.01414	240.4	1.74	351.61	0.06439		240.4	2220.84	352.095	0.08247	240.4	2289.6	350.421	0.06668	240.4	4798.43	349.104	0.0542	240.4
240.2	2208.28	353.213	0.09025	240.2	2092.24	351.665	0.07569	240.2	1987.43	350.48	0.06451	240.2	1103.03	349.311	0.05345	240.2	1752.34	348.777	0.04838	240.2	344.85	347.091	0.03234	240.2	168.466	345.913	0.0211	240.2	-598.731	346.278	0.01428	240.2	-23.51	351.919	0.06458		240.2	2226.68	352.454	0.08313	240.2	2475.7	350.764	0.0672	240.2	4923.11	349.436	0.05463	240.2
240	2321.63	353.596	0.09111	240	2132.14	352.032	0.07641	240	2046.04	350.834	0.06512	240	1122.94	349.651	0.05393	240	1826.72	349.109	0.0488	240	370.62	347.406	0.03261	240	139.372	346.22	0.0213	240	-707.071	346.584	0.01442	240	-53.46	352.235	0.06478		240	2213.01	352.817	0.08381	240	2637.74	351.114	0.06776	240	4981.01	349.773	0.05509	240
239.8	2438.58	353.981	0.09196	239.8	2174.22	352.401	0.07713	239.8	2105.21	351.188	0.0657	239.8	1149.09	349.992	0.0544	239.8	1895.08	349.442	0.0492	239.8	391.9	347.726	0.0329	239.8	113.556	346.53	0.02149	239.8	-813.121	346.891	0.01457	239.8	-87.01	352.557	0.06501		239.8	2207.22	353.182	0.08447	239.8	2833.47	351.462	0.06829	239.8	5064.49	350.112	0.05554	239.8
239.6	2558.56	354.373	0.09285	239.6	2219.69	352.78	0.07791	239.6	2164.96	351.549	0.06632	239.6	1181.19	350.34	0.0549	239.6	1957.17	349.779	0.04959	239.6	406.87	348.05	0.03319	239.6	93.555	346.843	0.0217	239.6	-913.951	347.203	0.01474	239.6	-123.12	352.882	0.06525		239.6	2243.29	353.553	0.08516	239.6	3056.88	351.818	0.06886	239.6	5199.05	350.457	0.05601	239.6
239.4	2681.13	354.768	0.0937	239.4	2268.66	353.166	0.07868	239.4	2224.53	351.918	0.06695	239.4	1218.27	350.69	0.05537	239.4	2010.81	350.123	0.05001	239.4	412.37	348.377	0.03346	239.4	80.679	347.165	0.02192	239.4	-1006.87	347.521	0.01492	239.4	-160.52	353.217	0.06549		239.4	2288.69	353.931	0.08586	239.4	3258.9	352.178	0.0694	239.4	5333.02	350.804	0.05644	239.4
239.2	2806	355.17	0.09459	239.2	2321.02	353.552	0.07944	239.2	2283.16	352.289	0.06758	239.2	1261.04	351.048	0.05589	239.2	2055.79	350.47	0.05042	239.2	410.35	348.71	0.03376	239.2	76.154	347.49	0.02216	239.2	-1092.94	347.845	0.01511	239.2	-200.05	353.554	0.06576		239.2	2344.63	354.312	0.08657	239.2	3469.47	352.545	0.06999	239.2	5425.42	351.155	0.0569	239.2
239	2931.37	355.574	0.09551	239	2376.03	353.939	0.08022	239	2337.88	352.663	0.06825	239	1310.99	351.409	0.05644	239	2093.14	350.816	0.05085	239	400.09	349.045	0.03408	239	79.606	347.816	0.02241	239	-1172.56	348.168	0.01528	239	-241.37	353.893	0.06603		239	2421.17	354.698	0.08732	239	3678.67	352.913	0.0706	239	5567.82	351.507	0.05736	239
238.8	3056.04	355.983	0.09643	238.8	2432.93	354.333	0.08102	238.8	2388.06	353.041	0.0689	238.8	1367.49	351.773	0.05698	238.8	2122.2	351.17	0.0513	238.8	380.48	349.383	0.03439	238.8	91.899	348.147	0.02266	238.8	-1241.93	348.497	0.01547	238.8	-283.92	354.233	0.06631		238.8	2498.61	355.085	0.08805	238.8	3864.57	353.284	0.07119	238.8	5709.32	351.863	0.05783	238.8
238.6	3178.03	356.401	0.09738	238.6	2490.61	354.732	0.0818	238.6	2433.93	353.427	0.06958	238.6	1428.07	352.147	0.05755	238.6	2141.3	351.532	0.05176	238.6	353.01	349.728	0.03471	238.6	112.763	348.484	0.02292	238.6	-1299.7	348.833	0.01567	238.6	-326.46	354.58	0.06658		238.6	2602.71	355.476	0.08876	238.6	4077.57	353.663	0.0718	238.6	5890.82	352.227	0.0583	238.6
238.4	3294.52	356.826	0.0984	238.4	2547.01	355.133	0.08262	238.4	2475.8	353.814	0.07028	238.4	1490.45	352.523	0.05816	238.4	2150.24	351.895	0.05225	238.4	317.59	350.075	0.03507	238.4	138.564	348.822	0.02319	238.4	-1345.03	349.171	0.01591	238.4	-369.79	354.929	0.06686		238.4	2721.48	355.876	0.08955	238.4	4252.67	354.042	0.07241	238.4	6061.22	352.59	0.05878	238.4
238.2	3404.07	357.254	0.09941	238.2	2602.78	355.539	0.08344	238.2	2512.82	354.207	0.07099	238.2	1553.43	352.902	0.05875	238.2	2148.78	352.263	0.05274	238.2	276.1	350.427	0.03542	238.2	166.568	349.163	0.02346	238.2	-1376.69	349.514	0.01616	238.2	-412.52	355.283	0.06717		238.2	2830.15	356.276	0.09031	238.2	4376.67	354.427	0.07305	238.2	6136.22	352.956	0.05925	238.2
238	3506.66	357.681	0.1004	238	2659.04	355.951	0.0843	238	2545.61	354.607	0.07174	238	1617.34	353.283	0.05935	238	2137.36	352.637	0.05327	238	234.51	350.783	0.03581	238	195.076	349.508	0.02374	238	-1396.97	349.861	0.01642	238	-454.03	355.641	0.06749		238	2945.88	356.681	0.0911	238	4497.27	354.817	0.07371	238	6194.92	353.327	0.05976	238
237.8	3600.97	358.113	0.10141	237.8	2715.93	356.371	0.08522	237.8	2574.56	355.007	0.07249	237.8	1680.73	353.666	0.05994	237.8	2116.62	353.013	0.05381	237.8	195.55	351.143	0.03621	237.8	224.084	349.855	0.02404	237.8	-1401.64	350.209	0.01668	237.8	-493.24	355.998	0.06778		237.8	3064.85	357.089	0.09191	237.8	4560.27	355.206	0.07436	237.8	6276.42	353.695	0.06022	237.8
237.6	3686.42	358.554	0.10247	237.6	2773.48	356.795	0.08615	237.6	2598.8	355.411	0.07324	237.6	1740.65	354.053	0.06055	237.6	2087.18	353.395	0.05437	237.6	156.07	351.506	0.03661	237.6	250.87	350.204	0.02431	237.6	-1391.01	350.558	0.01695	237.6	-529.08	356.359	0.06809		237.6	3183.27	357.506	0.09275	237.6	4621.97	355.601	0.07502	237.6	6385.12	354.072	0.06073	237.6
237.4	3762.22	359.001	0.10355	237.4	2833.12	357.225	0.08709	237.4	2620.18	355.819	0.074	237.4	1796.42	354.444	0.06116	237.4	2049.64	353.78	0.05493	237.4	117.22	351.873	0.03701	237.4	274.711	350.558	0.02461	237.4	-1368.94	350.916	0.01724	237.4	-561.66	356.725	0.06841		237.4	3291.64	357.926	0.09359	237.4	4645.17	355.999	0.07567	237.4	6446.82	354.452	0.06123	237.4
237.2	3829.86	359.451	0.10465	237.2	2895.63	357.658	0.08805	237.2	2639.48	356.233	0.0748	237.2	1848.22	354.841	0.06181	237.2	2006.32	354.165	0.05549	237.2	80.57	352.245	0.03746	237.2	296.329	350.916	0.02493	237.2	-1338.65	351.276	0.01753	237.2	-592.1	357.091	0.06872		237.2	3392.95	358.35	0.09446	237.2	4631.17	356.402	0.07637	237.2	6500.72	354.833	0.06174	237.2
237	3890.72	359.903	0.10578	237	2961.09	358.093	0.08904	237	2655.93	356.653	0.07566	237	1896.56	355.243	0.06252	237	1960.06	354.554	0.05608	237	46.95	352.622	0.03795	237	314.935	351.276	0.02529	237	-1300.75	351.639	0.01785	237	-618.44	357.464	0.0691		237	3482.84	358.775	0.09535	237	4639.37	356.808	0.07711	237	6574.12	355.219	0.06229	237
236.8	3945.54	360.358	0.1069	236.8	3029.37	358.533	0.09003	236.8	2669.49	357.072	0.07648	236.8	1943.45	355.644	0.06318	236.8	1912.35	354.948	0.05669	236.8	15.05	352.997	0.03841	236.8	329.601	351.639	0.02562	236.8	-1256.69	352.007	0.01823	236.8	-640.81	357.842	0.06951		236.8	3564.92	359.205	0.09626	236.8	4625.97	357.213	0.07779	236.8	6698.62	355.606	0.06282	236.8
236.6	3993.42	360.817	0.10801	236.6	3100.26	358.974	0.091	236.6	2680.67	357.499	0.07733	236.6	1987.27	356.051	0.06386	236.6	1864.27	355.345	0.05728	236.6	-18.09	353.377	0.03885	236.6	339.572	352.003	0.02593	236.6	-1207.49	352.378	0.01861	236.6	-658.42	358.221	0.06991		236.6	3634.75	359.638	0.09714	236.6	4600.47	357.622	0.07847	236.6	6835.02	355.994	0.06333	236.6
236.4	4035.64	361.282	0.10917	236.4	3173.28	359.419	0.09199	236.4	2689.53	357.932	0.07823	236.4	2029.19	356.465	0.06459	236.4	1818.72	355.751	0.05794	236.4	-50.36	353.763	0.03935	236.4	343.601	352.376	0.02633	236.4	-1154.48	352.753	0.01898	236.4	-671.93	358.604	0.07033		236.4	3670.88	360.073	0.09803	236.4	4581.17	358.038	0.07921	236.4	6942.82	356.388	0.06387	236.4
236.2	4074.02	361.75	0.11036	236.2	3248.82	359.868	0.09303	236.2	2697.24	358.367	0.07915	236.2	2072.08	356.883	0.06537	236.2	1779.26	356.163	0.05866	236.2	-73.63	354.152	0.03988	236.2	345.083	352.752	0.02674	236.2	-1096.45	353.127	0.01934	236.2	-681.46	358.985	0.07071		236.2	3677.56	360.509	0.09894	236.2	4545.17	358.455	0.07995	236.2	7001.62	356.78	0.06441	236.2
236	4109.32	362.223	0.11157	236	3325.59	360.321	0.09407	236	2703.26	358.806	0.08008	236	2116.61	357.303	0.06615	236	1747.79	356.573	0.05936	236	-82.51	354.546	0.04044	236	343.457	353.13	0.02717	236	-1032	353.506	0.01975	236	-687.3	359.373	0.07118		236	3702.85	360.951	0.09988	236	4533.07	358.871	0.08069	236	7104.72	357.176	0.06497	236
235.8	4141.4	362.7	0.11281	235.8	3402.75	360.783	0.0952	235.8	2709.96	359.25	0.08106	235.8	2161.58	357.725	0.06694	235.8	1723.38	356.985	0.06006	235.8	-76.74	354.94	0.041	235.8	338.875	353.512	0.02763	235.8	-961.101	353.888	0.0202	235.8	-688.26	359.759	0.0716		235.8	3730.93	361.394	0.10083	235.8	4528.87	359.289	0.08142	235.8	7197.62	357.574	0.06553	235.8
235.6	4173.48	363.187	0.11412	235.6	3481.15	361.248	0.09633	235.6	2719.04	359.7	0.08205	235.6	2209.23	358.156	0.06778	235.6	1708.6	357.402	0.06077	235.6	-52.77	355.341	0.04158	235.6	333.257	353.896	0.02807	235.6	-885.821	354.278	0.02069	235.6	-686.48	360.149	0.07202		235.6	3746.84	361.841	0.10178	235.6	4521.17	359.714	0.08219	235.6	7254.42	357.977	0.06611	235.6
235.4	4207.25	363.68	0.11547	235.4	3560.33	361.72	0.09752	235.4	2730.87	360.149	0.08305	235.4	2260.59	358.589	0.06863	235.4	1704.95	357.824	0.06154	235.4	-8.1	355.745	0.0422	235.4	328.792	354.289	0.0286	235.4	-810.951	354.67	0.0212	235.4	-681.88	360.544	0.07247		235.4	3777.22	362.294	0.10278	235.4	4544.77	360.142	0.08299	235.4	7307.02	358.386	0.06675	235.4
235.2	4245.35	364.173	0.11685	235.2	3641.1	362.195	0.09875	235.2	2746.82	360.603	0.08411	235.2	2318.74	359.026	0.06956	235.2	1714.21	358.25	0.06237	235.2	57.95	356.151	0.04286	235.2	323.488	354.682	0.02915	235.2	-738.991	355.06	0.02169	235.2	-675.24	360.936	0.07289		235.2	3829.83	362.745	0.10379	235.2	4588.47	360.568	0.08379	235.2	7376.12	358.79	0.06737	235.2
235	4288.68	364.671	0.1182	235	3722.69	362.677	0.09997	235	2767.14	361.065	0.08517	235	2382.82	359.463	0.07039	235	1735.1	358.682	0.06317	235	140.67	356.561	0.04349	235	315.844	355.08	0.02967	235	-673.781	355.459	0.02222	235	-667.07	361.339	0.07341		235	3920.24	363.203	0.10479	235	4662.67	361.002	0.08459	235	7422.22	359.202	0.06799	235
234.8	4337.74	365.177	0.11964	234.8	3804.78	363.168	0.1013	234.8	2793.76	361.535	0.08633	234.8	2450.31	359.909	0.07135	234.8	1764.63	359.115	0.06402	234.8	235.05	356.979	0.0442	234.8	305.679	355.481	0.03025	234.8	-615.931	355.861	0.02277	234.8	-659.36	361.744	0.07396		234.8	4052.04	363.667	0.10586	234.8	4786.27	361.436	0.08542	234.8	7454.02	359.616	0.06865	234.8
234.6	4392.35	365.686	0.12112	234.6	3887.53	363.661	0.10265	234.6	2826.66	362.004	0.08748	234.6	2520.13	360.358	0.07233	234.6	1804.01	359.549	0.06486	234.6	332.36	357.393	0.0449	234.6	294.321	355.883	0.03084	234.6	-565.691	356.266	0.02335	234.6	-652.64	362.15	0.07454		234.6	4175.02	364.13	0.10694	234.6	4933.77	361.874	0.08628	234.6	7438.92	360.032	0.06932	234.6
234.4	4454.13	366.206	0.12265	234.4	3970.98	364.158	0.10401	234.4	2864.76	362.481	0.08867	234.4	2595.4	360.816	0.07336	234.4	1854.79	359.992	0.06577	234.4	429.5	357.817	0.04564	234.4	281.536	356.296	0.0315	234.4	-527.151	356.68	0.02399	234.4	-648.08	362.566	0.07519		234.4	4311.65	364.597	0.10801	234.4	5116.97	362.316	0.08715	234.4	7372.42	360.453	0.07002	234.4
234.2	4523.12	366.727	0.1242	234.2	4054.46	364.659	0.1054	234.2	2906.59	362.963	0.0899	234.2	2676.86	361.275	0.07441	234.2	1914.33	360.438	0.06671	234.2	525.36	358.244	0.04643	234.2	267.128	356.709	0.03218	234.2	-497.158	357.094	0.02465	234.2	-645.3	362.98	0.07584		234.2	4487.8	365.063	0.10908	234.2	5278.87	362.756	0.08801	234.2	7360.52	360.872	0.0707	234.2
234	4599.54	367.257	0.12582	234	4138.09	365.167	0.10684	234	2953.22	363.451	0.09118	234	2766.04	361.74	0.07549	234	1982.25	360.891	0.06769	234	621.61	358.679	0.04726	234	251.607	357.127	0.03286	234	-470.513	357.514	0.02534	234	-644.85	363.4	0.07649		234	4678.6	365.535	0.11018	234	5469.97	363.2	0.08888	234	7367.02	361.292	0.07138	234
233.8	4681.3	367.788	0.12743	233.8	4219.28	365.68	0.10832	233.8	3002.16	363.941	0.09247	233.8	2860.91	362.208	0.0766	233.8	2057.53	361.347	0.06869	233.8	715.75	359.112	0.04808	233.8	238.764	357.547	0.03358	233.8	-444.536	357.932	0.02605	233.8	-647.44	363.822	0.07718		233.8	4879.06	366.009	0.11131	233.8	5655.67	363.643	0.08975	233.8	7328.92	361.715	0.07208	233.8
233.6	4767.59	368.322	0.1291	233.6	4298	366.2	0.10988	233.6	3053.5	364.436	0.09383	233.6	2960.89	362.682	0.07779	233.6	2139.07	361.808	0.06978	233.6	807.64	359.549	0.04897	233.6	233.23	357.969	0.03434	233.6	-418.289	358.358	0.02682	233.6	-653.08	364.244	0.07785		233.6	5084.56	366.486	0.11248	233.6	5818.67	364.089	0.09066	233.6	7365.12	362.139	0.07281	233.6
233.4	4857.92	368.857	0.13081	233.4	4373.59	366.723	0.11151	233.4	3106.87	364.933	0.09524	233.4	3065.85	363.157	0.07903	233.4	2228.48	362.269	0.07089	233.4	900.42	359.992	0.04994	233.4	234.606	358.396	0.03518	233.4	-393.5	358.782	0.0276	233.4	-660.86	364.669	0.07858		233.4	5286.85	366.961	0.11367	233.4	5999.07	364.539	0.09165	233.4	7453.72	362.561	0.07356	233.4
233.2	4952.08	369.401	0.13257	233.2	4444.55	367.254	0.11318	233.2	3160.25	365.438	0.09669	233.2	3174.98	363.638	0.08028	233.2	2325.16	362.735	0.07201	233.2	996.12	360.441	0.05094	233.2	239.315	358.831	0.03606	233.2	-372.689	359.216	0.02846	233.2	-671.53	365.1	0.07936		233.2	5516.14	367.444	0.1149	233.2	6173.57	364.989	0.0926	233.2	7602.52	362.989	0.07434	233.2
233	5047.83	369.951	0.13439	233	4509.17	367.79	0.1149	233	3212.29	365.948	0.0982	233	3284.85	364.122	0.08157	233	2424.76	363.205	0.07319	233	1091.67	360.892	0.05196	233	243.974	359.269	0.03698	233	-351.607	359.66	0.02942	233	-685.54	365.536	0.08018		233	5764.61	367.927	0.11614	233	6335.27	365.44	0.09358	233	7810.42	363.418	0.07514	233
232.8	5143.61	370.508	0.13625	232.8	4567.95	368.338	0.1167	232.8	3263.54	366.466	0.09976	232.8	3391.8	364.612	0.08289	232.8	2523.97	363.682	0.0744	232.8	1182.44	361.352	0.05304	232.8	248.375	359.716	0.03796	232.8	-333.188	360.11	0.0304	232.8	-703.01	365.981	0.08103		232.8	6004.01	368.419	0.11743	232.8	6495.67	365.899	0.09461	232.8	7970.72	363.852	0.07595	232.8
232.6	5237.88	371.073	0.13815	232.6	4619.79	368.892	0.11854	232.6	3312.46	366.994	0.10138	232.6	3491.2	365.111	0.08427	232.6	2620.85	364.165	0.07565	232.6	1262.74	361.82	0.05418	232.6	250.843	360.166	0.03896	232.6	-317.878	360.564	0.03139	232.6	-724.24	366.431	0.08196		232.6	6219.51	368.909	0.1187	232.6	6630.17	366.359	0.09562	232.6	8111.32	364.286	0.07676	232.6
232.4	5330.13	371.645	0.14013	232.4	4665.65	369.452	0.12044	232.4	3359.24	367.528	0.10308	232.4	3583.71	365.617	0.08574	232.4	2715.44	364.659	0.07701	232.4	1333.8	362.295	0.0554	232.4	254.629	360.623	0.04002	232.4	-306.633	361.025	0.03243	232.4	-748.97	366.887	0.08291		232.4	6383.31	369.405	0.12002	232.4	6764.87	366.822	0.09668	232.4	8264.72	364.728	0.07764	232.4
232.2	5417.96	372.221	0.14214	232.2	4704.5	370.019	0.1224	232.2	3403.01	368.071	0.10484	232.2	3666.4	366.126	0.08722	232.2	2804.24	365.155	0.07839	232.2	1393.95	362.772	0.05663	232.2	254.984	361.086	0.04115	232.2	-295.043	361.492	0.03355	232.2	-776.01	367.344	0.08389		232.2	6515.11	369.903	0.12135	232.2	6906.87	367.283	0.09771	232.2	8307.12	365.164	0.07847	232.2
232	5498.89	372.801	0.14421	232	4734.91	370.588	0.1244	232	3441.35	368.618	0.10667	232	3738.21	366.637	0.08875	232	2882.19	365.653	0.07981	232	1435.44	363.252	0.05791	232	252.213	361.551	0.04231	232	-278.583	361.964	0.03474	232	-806.25	367.806	0.08495		232	6637.41	370.4	0.12272	232	7009.97	367.745	0.09879	232	8290.72	365.595	0.07928	232
231.8	5571.66	373.387	0.14634	231.8	4757.94	371.162	0.12645	231.8	3473.72	369.167	0.10852	231.8	3800.33	367.153	0.09033	231.8	2946.73	366.15	0.08123	231.8	1454.53	363.737	0.05925	231.8	252.668	362.021	0.04353	231.8	-252.146	362.44	0.03598	231.8	-840.1	368.27	0.08603		231.8	6704.31	370.896	0.12407	231.8	7076.17	368.21	0.09989	231.8	8175.22	366.027	0.08012	231.8
231.6	5635.97	373.973	0.1485	231.6	4773.8	371.737	0.12855	231.6	3497.61	369.715	0.1104	231.6	3853.93	367.674	0.09199	231.6	2998.29	366.654	0.08275	231.6	1452.46	364.226	0.06066	231.6	259.238	362.494	0.04481	231.6	-215.096	362.917	0.03725	231.6	-876.69	368.733	0.08712		231.6	6711.41	371.391	0.12545	231.6	7094.27	368.673	0.10101	231.6	8028.32	366.459	0.08098	231.6
231.4	5688.98	374.56	0.1507	231.4	4780.79	372.315	0.1307	231.4	3511.21	370.259	0.11228	231.4	3898.86	368.193	0.09366	231.4	3036.29	367.162	0.08434	231.4	1430.31	364.716	0.06211	231.4	270.244	362.966	0.04613	231.4	-169.06	363.394	0.03859	231.4	-914.87	369.196	0.08828		231.4	6691.31	371.88	0.12681	231.4	7098.77	369.129	0.10211	231.4	7949.02	366.883	0.08181	231.4
231.2	5729.84	375.146	0.15297	231.2	4777.36	372.893	0.13292	231.2	3514.35	370.809	0.11427	231.2	3934.87	368.713	0.09542	231.2	3058.67	367.666	0.08596	231.2	1391.38	365.207	0.06364	231.2	282.79	363.44	0.04753	231.2	-117.972	363.873	0.04004	231.2	-954.57	369.659	0.08947		231.2	6650.81	372.362	0.12818	231.2	7081.87	369.58	0.10324	231.2	7937.02	367.305	0.08269	231.2
231	5757.05	375.731	0.15525	231	4762.21	373.477	0.13523	231	3506.18	371.358	0.1163	231	3959.62	369.237	0.09724	231	3064.5	368.174	0.08766	231	1338.69	365.698	0.06522	231	297.774	363.914	0.04896	231	-59.644	364.355	0.04152	231	-994.16	370.12	0.09067		231	6585.41	372.845	0.12959	231	7025.67	370.03	0.10438	231	7912.12	367.724	0.08358	231
230.8	5771.57	376.326	0.1576	230.8	4737.04	374.067	0.13757	230.8	3485.07	371.921	0.11843	230.8	3971.64	369.771	0.09914	230.8	3055.82	368.686	0.08937	230.8	1275.67	366.2	0.06686	230.8	318.826	364.397	0.05045	230.8	1.492	364.846	0.04306	230.8	-1033.58	370.595	0.09197		230.8	6494.51	373.333	0.13103	230.8	6977.27	370.483	0.10554	230.8	7865.52	368.146	0.08449	230.8
230.6	5774.83	376.926	0.15998	230.6	4704.14	374.668	0.13998	230.6	3451.65	372.491	0.1206	230.6	3971.49	370.308	0.10104	230.6	3036.18	369.206	0.09112	230.6	1207.84	366.709	0.06855	230.6	345.012	364.892	0.05203	230.6	62.727	365.349	0.04469	230.6	-1070.19	371.076	0.09333		230.6	6382.81	373.824	0.13248	230.6	6917.87	370.94	0.10671	230.6	7826.72	368.573	0.08542	230.6
230.4	5769.21	377.54	0.16241	230.4	4664.38	375.278	0.14242	230.4	3407.78	373.073	0.12281	230.4	3960.77	370.857	0.10299	230.4	3005.42	369.739	0.09294	230.4	1142.99	367.233	0.07032	230.4	370.269	365.402	0.0537	230.4	121.493	365.866	0.04638	230.4	-1101.04	371.569	0.09475		230.4	6263.61	374.324	0.13395	230.4	6868.17	371.403	0.10788	230.4	7853.52	369.007	0.08635	230.4
230.2	5756.29	378.169	0.16491	230.2	4619.11	375.903	0.14491	230.2	3355.14	373.669	0.12508	230.2	3939.57	371.416	0.10495	230.2	2964.96	370.285	0.09481	230.2	1081.99	367.771	0.07215	230.2	394.825	365.927	0.05544	230.2	178.845	366.398	0.04814	230.2	-1125.53	372.072	0.09617		230.2	6139.01	374.83	0.1354	230.2	6853.77	371.873	0.10905	230.2	7855.02	369.45	0.0873	230.2
230	5738.33	378.809	0.16745	230	4568.97	376.54	0.14746	230	3294.62	374.277	0.12741	230	3907.81	371.986	0.10697	230	2916.93	370.841	0.09672	230	1023.52	368.318	0.07401	230	421.736	366.461	0.0572	230	237.393	366.943	0.05	230	-1143.58	372.587	0.09765		230	6000.51	375.342	0.13686	230	6814.67	372.35	0.11023	230	7771.32	369.896	0.08823	230
229.8	5715.26	379.455	0.17003	229.8	4515.24	377.188	0.1501	229.8	3225.06	374.89	0.12977	229.8	3865.35	372.566	0.10907	229.8	2861.38	371.408	0.09872	229.8	964.47	368.876	0.07596	229.8	453.031	367.004	0.05904	229.8	298.281	367.494	0.05187	229.8	-1153.97	373.111	0.09919		229.8	5848.41	375.858	0.13834	229.8	6736.37	372.829	0.11142	229.8	7602.02	370.347	0.0892	229.8
229.6	5688.89	380.107	0.17262	229.6	4461.65	377.845	0.15276	229.6	3148.67	375.51	0.13214	229.6	3814.39	373.156	0.11122	229.6	2799.25	371.979	0.10071	229.6	904.06	369.443	0.07795	229.6	486.549	367.553	0.06088	229.6	358.49	368.054	0.05377	229.6	-1157.2	373.643	0.1008		229.6	5697.91	376.378	0.13982	229.6	6592.17	373.312	0.1126	229.6	7478.72	370.799	0.09013	229.6
229.4	5659.67	380.764	0.17525	229.4	4410.31	378.504	0.15544	229.4	3067.33	376.137	0.13457	229.4	3757.76	373.751	0.1134	229.4	2732.19	372.555	0.10273	229.4	843.88	370.014	0.07997	229.4	518.513	368.111	0.06281	229.4	420.95	368.621	0.05575	229.4	-1152.52	374.175	0.10238		229.4	5535.39	376.897	0.14129	229.4	6439.87	373.792	0.11376	229.4	7353.12	371.254	0.09109	229.4
229.2	5628.34	381.428	0.17791	229.2	4362.92	379.17	0.15816	229.2	2982.34	376.768	0.13702	229.2	3696.98	374.349	0.11558	229.2	2659.17	373.139	0.10481	229.2	782.83	370.588	0.08199	229.2	548.724	368.676	0.06478	229.2	484.21	369.199	0.05783	229.2	-1141.19	374.712	0.10398		229.2	5378.35	377.417	0.14274	229.2	6260.07	374.277	0.11494	229.2	7233.22	371.707	0.09202	229.2
229	5595.33	382.093	0.18055	229	4319.81	379.841	0.16089	229	2895.1	377.402	0.13946	229	3630.36	374.955	0.11781	229	2579.14	373.725	0.10688	229	715.92	371.17	0.08405	229	580.486	369.247	0.06678	229	545.864	369.781	0.05994	229	-1126.39	375.259	0.10567		229	5262.98	377.943	0.14422	229	6074.97	374.763	0.11611	229	7139.12	372.163	0.09294	229
228.8	5562.06	382.761	0.1832	228.8	4283.71	380.517	0.16364	228.8	2809.04	378.046	0.14196	228.8	3561.48	375.569	0.12009	228.8	2497.25	374.317	0.10898	228.8	649.93	371.763	0.0862	228.8	620.636	369.825	0.06882	228.8	600.637	370.37	0.06208	228.8	-1108.9	375.811	0.10739		228.8	5175.27	378.467	0.14566	228.8	5870.47	375.25	0.11727	228.8	7056.42	372.621	0.09387	228.8
228.6	5530.55	383.433	0.18585	228.6	4257.3	381.202	0.16644	228.6	2726.37	378.695	0.1445	228.6	3493.84	376.186	0.12237	228.6	2418.13	374.914	0.11111	228.6	591.47	372.358	0.08835	228.6	668.91	370.407	0.07086	228.6	647.925	370.966	0.06426	228.6	-1087.53	376.37	0.10915		228.6	5098.54	378.993	0.14711	228.6	5722.17	375.737	0.1184	228.6	7057.82	373.084	0.09482	228.6
228.4	5502.23	384.106	0.1885	228.4	4242.3	381.89	0.16925	228.4	2650.42	379.35	0.14706	228.4	3428.13	376.808	0.12469	228.4	2345.73	375.518	0.11327	228.4	547.27	372.962	0.09055	228.4	724.006	370.999	0.07299	228.4	686.371	371.572	0.06651	228.4	-1062.32	376.938	0.11098		228.4	5033.1	379.523	0.14858	228.4	5664.67	376.226	0.11954	228.4	7108.92	373.547	0.09576	228.4
228.2	5479.69	384.788	0.19119	228.2	4239.37	382.588	0.17212	228.2	2583.1	380.009	0.14963	228.2	3365.29	377.435	0.12701	228.2	2281.83	376.125	0.11544	228.2	519.89	373.57	0.09277	228.2	782.573	371.597	0.07514	228.2	718.268	372.182	0.06876	228.2	-1032.09	377.513	0.1128		228.2	5003.36	380.053	0.15001	228.2	5692.47	376.718	0.12068	228.2	7099.72	374.013	0.09671	228.2
228	5465.56	385.475	0.19385	228	4247.36	383.289	0.17493	228	2527.52	380.68	0.15221	228	3307.86	378.071	0.12933	228	2227.92	376.74	0.11761	228	507.02	374.19	0.09501	228	848.752	372.204	0.0773	228	742.851	372.804	0.07101	228	-997.9	378.092	0.11458		228	5005.23	380.589	0.15142	228	5669.07	377.217	0.12182	228	7044.02	374.489	0.09766	228
227.8	5460.79	386.166	0.19647	227.8	4266.11	383.996	0.17773	227.8	2485.45	381.357	0.1548	227.8	3255.55	378.715	0.13166	227.8	2184.66	377.367	0.11981	227.8	510.62	374.816	0.09724	227.8	921.112	372.82	0.07947	227.8	763.637	373.434	0.07326	227.8	-959.29	378.683	0.1164		227.8	4997.62	381.133	0.15284	227.8	5677.27	377.72	0.12292	227.8	6911.52	374.972	0.09862	227.8
227.6	5466.09	386.858	0.19908	227.6	4296.18	384.704	0.18052	227.6	2459.91	382.035	0.15737	227.6	3209.65	379.356	0.13395	227.6	2155.27	377.994	0.12199	227.6	535.4	375.449	0.09951	227.6	997.362	373.44	0.08166	227.6	783.352	374.069	0.07556	227.6	-914.83	379.279	0.11827		227.6	4976.33	381.676	0.15424	227.6	5722.47	378.229	0.12405	227.6	6764.72	375.451	0.09953	227.6
227.4	5479.75	387.552	0.20166	227.4	4336.04	385.415	0.18328	227.4	2452.86	382.713	0.15988	227.4	3170.19	379.998	0.1362	227.4	2138.9	378.626	0.12417	227.4	580.54	376.081	0.10173	227.4	1071.39	374.066	0.08385	227.4	806.259	374.708	0.07785	227.4	-866.23	379.875	0.12011		227.4	4929.07	382.218	0.15558	227.4	5734.87	378.737	0.12514	227.4	6634.82	375.928	0.10037	227.4
227.2	5501.55	388.239	0.20423	227.2	4385.11	386.118	0.18603	227.2	2466.08	383.384	0.1624	227.2	3135.54	380.641	0.13851	227.2	2135.62	379.254	0.12637	227.2	644.9	376.711	0.10398	227.2	1147.74	374.687	0.08606	227.2	830.957	375.343	0.08016	227.2	-815.89	380.471	0.12195		227.2	4890.91	382.754	0.15692	227.2	5737.87	379.238	0.12622	227.2	6494.72	376.401	0.10125	227.2
227	5530.21	388.918	0.20678	227	4442.52	386.814	0.18875	227	2498.7	384.047	0.16488	227	3106.03	381.275	0.14079	227	2142.26	379.872	0.12853	227	722.76	377.334	0.10622	227	1231.34	375.299	0.08823	227	856.398	375.973	0.08246	227	-765.26	381.061	0.12382		227	4855.11	383.277	0.15821	227	5694.47	379.732	0.1273	227	6295.42	376.87	0.10212	227
226.8	5564.28	389.588	0.20926	226.8	4506.77	387.505	0.19144	226.8	2551.18	384.702	0.16731	226.8	3081.6	381.904	0.14303	226.8	2155.44	380.485	0.13065	226.8	810.16	377.953	0.10844	226.8	1322.52	375.909	0.0904	226.8	877.752	376.598	0.0847	226.8	-714.65	381.647	0.12569		226.8	4832.17	383.794	0.15945	226.8	5697.07	380.22	0.12834	226.8	6149.62	377.33	0.10295	226.8
226.6	5602.85	390.25	0.21168	226.6	4579.67	388.185	0.19405	226.6	2624.86	385.351	0.1697	226.6	3064.37	382.529	0.14525	226.6	2173.57	381.092	0.13273	226.6	910.42	378.564	0.11059	226.6	1421.75	376.515	0.09253	226.6	894.182	377.219	0.08692	226.6	-665.78	382.229	0.12751		226.6	4831.42	384.31	0.1607	226.6	5783.37	380.705	0.12935	226.6	6130.52	377.787	0.10375	226.6
226.4	5646.15	390.911	0.21408	226.4	4660.19	388.86	0.1966	226.4	2719.84	386.001	0.17208	226.4	3055.91	383.148	0.14741	226.4	2198.07	381.693	0.13475	226.4	1024.86	379.175	0.11273	226.4	1534.85	377.119	0.09464	226.4	902.905	377.838	0.08914	226.4	-619.79	382.809	0.12931		226.4	4860.3	384.82	0.16189	226.4	5940.87	381.186	0.13033	226.4	6220.22	378.238	0.1045	226.4
226.2	5692.26	391.564	0.21644	226.2	4745.68	389.531	0.19914	226.2	2833.31	386.643	0.17441	226.2	3058.17	383.763	0.14955	226.2	2231.24	382.294	0.1368	226.2	1152.49	379.779	0.11485	226.2	1666.37	377.721	0.09676	226.2	900.878	378.456	0.09137	226.2	-575.29	383.386	0.1311		226.2	4910.11	385.329	0.16309	226.2	6119.47	381.663	0.1313	226.2	6273.22	378.691	0.1053	226.2
226	5739.49	392.211	0.21876	226	4833.11	390.193	0.20162	226	2961.62	387.28	0.17671	226	3069.8	384.374	0.15168	226	2268.4	382.886	0.13878	226	1287.85	380.38	0.11693	226	1815.32	378.316	0.09883	226	883.651	379.069	0.09356	226	-531.92	383.959	0.13288		226	4979.58	385.83	0.16425	226	6325.47	382.137	0.13227	226	6378.92	379.139	0.10607	226
225.8	5785.06	392.852	0.22101	225.8	4920.9	390.849	0.20403	225.8	3100.21	387.911	0.17896	225.8	3089.62	384.981	0.15376	225.8	2305.54	383.479	0.14076	225.8	1430.51	380.977	0.11898	225.8	1974.5	378.907	0.10086	225.8	852.577	379.675	0.09567	225.8	-489.59	384.531	0.13461		225.8	5039.57	386.327	0.16536	225.8	6539.57	382.608	0.1332	225.8	6441.62	379.588	0.10684	225.8
225.6	5830.73	393.484	0.22319	225.6	5007.76	391.498	0.20639	225.6	3248.67	388.537	0.18117	225.6	3120.06	385.581	0.15578	225.6	2345.92	384.063	0.14266	225.6	1585.1	381.57	0.121	225.6	2138.57	379.494	0.10285	225.6	813.14	380.276	0.09773	225.6	-448.41	385.098	0.13632		225.6	5098.54	386.819	0.16643	225.6	6752.47	383.074	0.13408	225.6	6551.32	380.03	0.10755	225.6
225.4	5874.38	394.116	0.22536	225.4	5089.66	392.144	0.20871	225.4	3402.49	389.156	0.1833	225.4	3160.62	386.172	0.15771	225.4	2389.09	384.649	0.14458	225.4	1749.42	382.159	0.12298	225.4	2303.91	380.078	0.10481	225.4	770.539	380.874	0.09974	225.4	-411.31	385.662	0.13797		225.4	5131.42	387.311	0.16751	225.4	6876.87	383.54	0.13498	225.4	6691.32	380.477	0.1083	225.4
225.2	5914.02	394.738	0.22743	225.2	5161.62	392.778	0.21092	225.2	3557.31	389.769	0.18537	225.2	3210.35	386.759	0.15961	225.2	2433.41	385.229	0.14643	225.2	1919.22	382.743	0.1249	225.2	2467.16	380.657	0.10672	225.2	723.492	381.466	0.10172	225.2	-379.11	386.22	0.13958		225.2	5177.2	387.798	0.16852	225.2	6952.87	384.003	0.13583	225.2	6827.32	380.919	0.10901	225.2
225	5947.23	395.356	0.22946	225	5219.15	393.411	0.21309	225	3709.46	390.38	0.18741	225	3267.6	387.348	0.1615	225	2475.51	385.805	0.14823	225	2089.97	383.32	0.12674	225	2627.48	381.231	0.10857	225	673.533	382.052	0.10361	225	-351.39	386.774	0.14112		225	5209.26	388.283	0.16951	225	6944.27	384.464	0.13666	225	6932.52	381.363	0.10972	225
224.8	5971.17	395.968	0.2314	224.8	5260.19	394.036	0.21518	224.8	3854.09	390.986	0.18937	224.8	3329.86	387.93	0.1633	224.8	2511.52	386.375	0.14996	224.8	2260.8	383.895	0.12855	224.8	2779.88	381.799	0.11033	224.8	622.609	382.635	0.10547	224.8	-331.13	387.323	0.14263		224.8	5201.38	388.769	0.17049	224.8	6890.77	384.923	0.13743	224.8	7137.02	381.806	0.11039	224.8
224.6	5984.23	396.574	0.23331	224.6	5285.19	394.655	0.21723	224.6	3987.13	391.58	0.19125	224.6	3393.4	388.504	0.16506	224.6	2541.87	386.934	0.1516	224.6	2430.76	384.464	0.13031	224.6	2921.35	382.363	0.11208	224.6	572.984	383.212	0.1073	224.6	-317.51	387.871	0.14414		224.6	5225.18	389.252	0.17145	224.6	6868.17	385.377	0.13819	224.6	7476.32	382.241	0.11102	224.6
224.4	5986.49	397.173	0.23518	224.4	5292.02	395.265	0.21921	224.4	4107.44	392.167	0.19309	224.4	3456.75	389.069	0.16675	224.4	2566.96	387.487	0.15321	224.4	2595.26	385.024	0.132	224.4	3051.66	382.919	0.11377	224.4	521.464	383.779	0.10904	224.4	-311.65	388.414	0.14559		224.4	5285.6	389.729	0.17238	224.4	6827.47	385.83	0.13896	224.4	7945.02	382.674	0.11165	224.4
224.2	5974.61	397.765	0.23696	224.2	5278.98	395.872	0.22114	224.2	4209.93	392.75	0.19486	224.2	3517.32	389.633	0.1684	224.2	2580.76	388.035	0.15474	224.2	2744.24	385.577	0.13362	224.2	3171.61	383.466	0.11537	224.2	463.144	384.341	0.11072	224.2	-311.71	388.955	0.14701		224.2	5385.32	390.201	0.17324	224.2	6777.57	386.281	0.13969	224.2	8397.72	383.107	0.11225	224.2
224	5947.59	398.352	0.23873	224	5244.62	396.467	0.22299	224	4291.74	393.326	0.1966	224	3573.93	390.189	0.17001	224	2578.8	388.575	0.15624	224	2871.67	386.122	0.13519	224	3280	384.008	0.11694	224	396.701	384.897	0.11237	224	-313.18	389.492	0.14842		224	5494.41	390.67	0.1741	224	6736.27	386.73	0.14042	224	8763.92	383.54	0.11288	224
223.8	5903.25	398.937	0.24043	223.8	5187.81	397.06	0.22479	223.8	4349.82	393.898	0.19827	223.8	3621.25	390.739	0.17153	223.8	2558.54	389.111	0.15766	223.8	2978.28	386.667	0.13672	223.8	3375.36	384.547	0.11844	223.8	325.146	385.447	0.11396	223.8	-313.53	390.021	0.14976		223.8	5543.5	391.143	0.17496	223.8	6648.17	387.176	0.14109	223.8	9015.82	383.971	0.11345	223.8
223.6	5839.46	399.51	0.24203	223.6	5110.71	397.643	0.22651	223.6	4382.54	394.463	0.19988	223.6	3657.59	391.285	0.17302	223.6	2523.34	389.644	0.15906	223.6	3064.08	387.201	0.13816	223.6	3451.82	385.08	0.1199	223.6	246.149	385.988	0.11548	223.6	-315.4	390.543	0.15104		223.6	5597.25	391.616	0.17583	223.6	6514.07	387.622	0.14177	223.6	9310.32	384.397	0.114	223.6
223.4	5753.42	400.078	0.2436	223.4	5012.23	398.225	0.22822	223.4	4387.68	395.025	0.20145	223.4	3678.03	391.828	0.17448	223.4	2472.91	390.173	0.16042	223.4	3125.12	387.73	0.13955	223.4	3508.15	385.605	0.12128	223.4	162.02	386.524	0.11694	223.4	-319.18	391.063	0.1523		223.4	5650.13	392.085	0.17666	223.4	6321.27	388.065	0.14242	223.4	9545.32	384.824	0.11454	223.4
223.2	5644.62	400.643	0.24515	223.2	4890.06	398.799	0.22987	223.2	4363.76	395.577	0.20297	223.2	3681.1	392.361	0.17589	223.2	2405.89	390.693	0.16173	223.2	3157.42	388.255	0.14094	223.2	3541.6	386.121	0.12262	223.2	75.662	387.054	0.11837	223.2	-326.92	391.574	0.15348		223.2	5640.45	392.549	0.17747	223.2	6048.87	388.505	0.14308	223.2	9595.22	385.248	0.11509	223.2
223	5510.45	401.197	0.24665	223	4742.46	399.362	0.23146	223	4307.51	396.122	0.20446	223	3664.91	392.888	0.17726	223	2318.69	391.207	0.16302	223	3156.78	388.773	0.14228	223	3545.32	386.63	0.12391	223	-11.068	387.579	0.11975	223	-339.5	392.078	0.15461		223	5567.71	393.009	0.17828	223	5727.57	388.944	0.14375	223	9463.72	385.67	0.11565	223
222.8	5351.36	401.749	0.24811	222.8	4570.24	399.92	0.233	222.8	4218.71	396.665	0.20591	222.8	3625.46	393.409	0.17856	222.8	2215.4	391.718	0.16427	222.8	3126.1	389.285	0.14357	222.8	3519.42	387.133	0.12515	222.8	-97.05	388.096	0.12105	222.8	-361.42	392.582	0.15573		222.8	5417.81	393.468	0.17906	222.8	5358.47	389.381	0.14438	222.8	9285.52	386.092	0.11619	222.8
222.6	5167.31	402.292	0.24951	222.6	4374.11	400.473	0.2345	222.6	4095.44	397.198	0.20729	222.6	3559.55	393.924	0.17982	222.6	2102.24	392.225	0.16548	222.6	3072.68	389.791	0.1448	222.6	3467.58	387.636	0.12638	222.6	-183.046	388.609	0.12231	222.6	-396.05	393.08	0.15679		222.6	5241.3	393.924	0.17982	222.6	4968.47	389.817	0.14502	222.6	9062.72	386.51	0.11671	222.6
222.4	4956.29	402.835	0.25088	222.4	4152.07	401.023	0.23595	222.4	3937.46	397.728	0.20861	222.4	3466.28	394.434	0.18103	222.4	1980.02	392.727	0.16663	222.4	2991.58	390.294	0.14599	222.4	3390.26	388.133	0.12754	222.4	-270.471	389.115	0.12352	222.4	-442.66	393.576	0.15783		222.4	5060.65	394.38	0.18057	222.4	4533.57	390.249	0.14561	222.4	8882.92	386.927	0.1172	222.4
222.2	4715.85	403.369	0.25217	222.2	3901.27	401.566	0.23734	222.2	3741.73	398.25	0.20987	222.2	3342.14	394.94	0.18218	222.2	1843.29	393.222	0.16772	222.2	2880.4	390.79	0.14712	222.2	3285.57	388.624	0.12865	222.2	-359.207	389.618	0.12472	222.2	-498.05	394.067	0.15885		222.2	4823.18	394.832	0.18128	222.2	4089.17	390.682	0.1462	222.2	8560.32	387.341	0.11766	222.2
222	4447.38	403.897	0.25341	222	3623.3	402.102	0.23866	222	3509.49	398.767	0.21108	222	3185.85	395.441	0.18331	222	1687.39	393.708	0.16873	222	2739.69	391.283	0.14822	222	3153.56	389.107	0.12969	222	-448.921	390.113	0.12585	222	-559.47	394.56	0.1599		222	4544.38	395.283	0.18198	222	3612.47	391.111	0.14675	222	8100.42	387.754	0.11811	222
221.8	4151.16	404.424	0.25464	221.8	3322.39	402.634	0.23997	221.8	3243.42	399.279	0.21226	221.8	2996.53	395.936	0.18439	221.8	1513.68	394.194	0.16975	221.8	2577.55	391.771	0.14928	221.8	2998.64	389.59	0.13074	221.8	-539.211	390.605	0.12693	221.8	-627.27	395.05	0.16088		221.8	4232	395.731	0.18267	221.8	3097.04	391.537	0.1473	221.8	7598.72	388.163	0.11855	221.8
221.6	3829	404.942	0.25582	221.6	3000.62	403.16	0.24123	221.6	2948.81	399.783	0.21338	221.6	2777.82	396.424	0.18541	221.6	1324.48	394.674	0.17074	221.6	2398.64	392.255	0.15032	221.6	2826.54	390.067	0.13175	221.6	-627.381	391.093	0.12799	221.6	-698.73	395.534	0.16182		221.6	3895.04	396.179	0.18336	221.6	2559.53	391.96	0.14782	221.6	7073.32	388.57	0.11897	221.6
221.4	3479.22	405.461	0.25699	221.4	2659.01	403.679	0.24242	221.4	2627.68	400.285	0.21448	221.4	2528.41	396.91	0.18641	221.4	1116.08	395.152	0.17168	221.4	2203.04	392.731	0.15129	221.4	2640.19	390.539	0.13271	221.4	-707.581	391.576	0.12901	221.4	-771.42	396.015	0.16273		221.4	3546.2	396.626	0.18404	221.4	2003.22	392.382	0.14834	221.4	6369.82	388.977	0.11939	221.4
221.2	3100.7	405.977	0.2581	221.2	2298.5	404.197	0.24357	221.2	2283.29	400.789	0.21555	221.2	2248.79	397.395	0.18737	221.2	884.46	395.632	0.17262	221.2	1990.95	393.21	0.15224	221.2	2443.08	391.01	0.13361	221.2	-773.971	392.059	0.12999	221.2	-846.07	396.495	0.16361		221.2	3122.71	397.073	0.18468	221.2	1381.25	392.808	0.14884	221.2	5525.72	389.388	0.1198	221.2
221	2694.79	406.489	0.25917	221	1919.16	404.71	0.24467	221	1914.47	401.287	0.21657	221	1937.85	397.875	0.18828	221	627.53	396.109	0.17352	221	1762.45	393.682	0.15313	221	2235.9	391.476	0.13447	221	-822.971	392.539	0.13093	221	-922.82	396.97	0.16444		221	2620.78	397.515	0.18527	221	780.62	393.231	0.14932	221	4518.12	389.794	0.12017	221
220.8	2263.87	406.994	0.26022	220.8	1523.03	405.216	0.24575	220.8	1525.54	401.778	0.21756	220.8	1596.45	398.35	0.18917	220.8	349.86	396.58	0.17441	220.8	1523.41	394.151	0.15402	220.8	2019.98	391.938	0.13533	220.8	-852.431	393.014	0.13184	220.8	-1002.49	397.438	0.16525		220.8	2077.77	397.957	0.1859	220.8	176.02	393.65	0.1498	220.8	3471.75	390.2	0.12057	220.8
220.6	1810.13	407.495	0.26122	220.6	1112.44	405.717	0.24677	220.6	1119.33	402.268	0.21853	220.6	1225.85	398.822	0.19003	220.6	55.43	397.046	0.17524	220.6	1279.64	394.617	0.15488	220.6	1799.37	392.393	0.13612	220.6	-868.611	393.483	0.13271	220.6	-1087.69	397.908	0.16604		220.6	1510.97	398.397	0.1865	220.6	-410.72	394.066	0.15025	220.6	2454.49	390.604	0.12094	220.6
220.4	1334.46	407.991	0.26217	220.4	685.51	406.217	0.24778	220.4	696.97	402.752	0.21944	220.4	829.91	399.289	0.19085	220.4	-258.89	397.508	0.17603	220.4	1029.42	395.081	0.15572	220.4	1574.16	392.842	0.13686	220.4	-871.571	393.948	0.13353	220.4	-1176	398.375	0.16678		220.4	912.52	398.829	0.18703	220.4	-988.01	394.484	0.1507	220.4	1405.18	391.009	0.12132	220.4
220.2	834.6	408.487	0.26314	220.2	240.8	406.712	0.24875	220.2	256.33	403.234	0.22036	220.2	407.14	399.754	0.19166	220.2	-596.76	397.965	0.17679	220.2	775.43	395.541	0.15653	220.2	1346.53	393.29	0.13759	220.2	-859.301	394.412	0.13435	220.2	-1266.37	398.841	0.1675		220.2	269.69	399.261	0.18757	220.2	-1538.98	394.899	0.15115	220.2	268.92	391.413	0.12171	220.2
220	312.87	408.977	0.26405	220	-222.86	407.198	0.24966	220	-200.44	403.711	0.22123	220	-37.75	400.212	0.19241	220	-954.88	398.417	0.17752	220	524.48	395.996	0.1573	220	1115.38	393.74	0.13834	220	-837.711	394.872	0.13513	220	-1358.27	399.304	0.16821		220	-391.37	399.69	0.18809	220	-2089.82	395.312	0.15156	220	-800.58	391.813	0.12206	220
219.8	-230.09	409.466	0.26493	219.8	-704.21	407.684	0.25053	219.8	-673.29	404.182	0.22202	219.8	-505.49	400.666	0.19311	219.8	-1328.8	398.87	0.17821	219.8	278.67	396.446	0.15801	219.8	881.522	394.185	0.13903	219.8	-810.671	395.325	0.13583	219.8	-1447.32	399.764	0.16891		219.8	-1027.35	400.122	0.1886	219.8	-2627.3	395.725	0.15197	219.8	-1758.32	392.216	0.12241	219.8
219.6	-792.22	409.949	0.26577	219.6	-1197.73	408.166	0.25139	219.6	-1160.16	404.648	0.22279	219.6	-992.51	401.12	0.1938	219.6	-1715.57	399.322	0.17892	219.6	40.03	396.892	0.15869	219.6	648.057	394.625	0.13969	219.6	-779.291	395.772	0.1365	219.6	-1531.86	400.222	0.16958		219.6	-1626.84	400.551	0.1891	219.6	-3199.31	396.136	0.15236	219.6	-2603.09	392.617	0.12275	219.6
219.4	-1371.62	410.431	0.26659	219.4	-1704.58	408.642	0.25218	219.4	-1660.1	405.111	0.22351	219.4	-1496.28	401.57	0.19446	219.4	-2118.52	399.77	0.17958	219.4	-191.36	397.336	0.15934	219.4	420.253	395.061	0.14029	219.4	-739.121	396.218	0.13714	219.4	-1608.76	400.677	0.17023		219.4	-2220.91	400.983	0.18962	219.4	-3770.44	396.546	0.15274	219.4	-3396.88	393.017	0.12308	219.4
219.2	-1964.9	410.911	0.2674	219.2	-2224.32	409.117	0.25296	219.2	-2171.13	405.572	0.22422	219.2	-2009.52	402.014	0.19507	219.2	-2536.79	400.21	0.18018	219.2	-418.42	397.775	0.15995	219.2	198.757	395.495	0.14088	219.2	-684.031	396.659	0.13773	219.2	-1676.69	401.13	0.17084		219.2	-2821.86	401.411	0.1901	219.2	-4384.91	396.953	0.15309	219.2	-4169.53	393.417	0.12341	219.2
219	-2569.57	411.383	0.26815	219	-2754.73	409.58	0.25367	219	-2691.99	406.027	0.2249	219	-2531.08	402.452	0.19565	219	-2967.39	400.644	0.18074	219	-639.65	398.208	0.16053	219	-12.101	395.918	0.14141	219	-615.441	397.096	0.13831	219	-1737.01	401.576	0.1714		219	-3402.12	401.834	0.19056	219	-5018.66	397.358	0.15345	219	-4982.43	393.815	0.12373	219
218.8	-3181.91	411.853	0.2689	218.8	-3291.69	410.044	0.25438	218.8	-3219.18	406.478	0.22554	218.8	-3059.46	402.89	0.19622	218.8	-3406.18	401.075	0.18128	218.8	-856.82	398.636	0.16107	218.8	-209.904	396.339	0.14191	218.8	-539.831	397.527	0.13881	218.8	-1792.36	402.017	0.17191		218.8	-3954.43	402.253	0.19099	218.8	-5707.12	397.761	0.15378	218.8	-5657.71	394.211	0.12405	218.8
218.6	-3802.36	412.319	0.26961	218.6	-3833.18	410.5	0.25503	218.6	-3751.71	406.923	0.22614	218.6	-3592.44	403.321	0.19674	218.6	-3852.5	401.505	0.1818	218.6	-1072.68	399.058	0.16156	218.6	-396.622	396.755	0.14237	218.6	-456.218	397.953	0.13929	218.6	-1841.35	402.452	0.17238		218.6	-4509.26	402.67	0.1914	218.6	-6387.94	398.165	0.15413	218.6	-6293.47	394.606	0.12435	218.6
218.4	-4429.48	412.78	0.27026	218.4	-4379.93	410.953	0.25564	218.4	-4287.42	407.361	0.22667	218.4	-4128.64	403.747	0.19721	218.4	-4307.99	401.927	0.18226	218.4	-1294.78	399.476	0.16199	218.4	-575.997	397.163	0.14275	218.4	-367.505	398.376	0.13975	218.4	-1883.27	402.885	0.17283		218.4	-5079.61	403.087	0.1918	218.4	-7084.01	398.569	0.15447	218.4	-7000.33	395.002	0.12465	218.4
218.2	-5061	413.239	0.27089	218.2	-4933.17	411.399	0.25619	218.2	-4824.03	407.797	0.22718	218.2	-4667.79	404.17	0.19766	218.2	-4771.49	402.345	0.18268	218.2	-1518.64	399.887	0.16239	218.2	-750.695	397.567	0.1431	218.2	-282.481	398.791	0.14014	218.2	-1917.23	403.316	0.1733		218.2	-5659.03	403.501	0.19217	218.2	-7794.97	398.972	0.15479	218.2	-7675.9	395.391	0.1249	218.2
218	-5695.36	413.691	0.27151	218	-5492.34	411.841	0.25674	218	-5358.45	408.225	0.22766	218	-5205.95	404.585	0.19806	218	-5238.49	402.757	0.18308	218	-1745.76	400.294	0.16277	218	-921.218	397.967	0.14345	218	-210.782	399.204	0.14052	218	-1942.58	403.743	0.17372		218	-6224.45	403.913	0.19256	218	-8544.72	399.371	0.15512	218	-8270.43	395.782	0.12519	218
217.8	-6333.39	414.141	0.27211	217.8	-6055.71	412.278	0.25727	217.8	-5889.19	408.649	0.2281	217.8	-5743.71	404.997	0.19845	217.8	-5707.01	403.162	0.18343	217.8	-1977.58	400.697	0.16312	217.8	-1088.9	398.366	0.14379	217.8	-159.462	399.609	0.14083	217.8	-1955.92	404.168	0.17414		217.8	-6767.98	404.326	0.19296	217.8	-9272.73	399.767	0.15542	217.8	-8902.82	396.171	0.12547	217.8
217.6	-6973.79	414.583	0.27265	217.6	-6623.73	412.711	0.25775	217.6	-6413.58	409.066	0.22849	217.6	-6277.48	405.405	0.1988	217.6	-6172.92	403.562	0.18374	217.6	-2214.06	401.096	0.16344	217.6	-1250.35	398.757	0.14407	217.6	-128.906	400.007	0.1411	217.6	-1956.81	404.584	0.17449		217.6	-7303.42	404.737	0.19335	217.6	-10040.9	400.164	0.15574	217.6	-9508.05	396.56	0.12575	217.6
217.4	-7616.46	415.023	0.27317	217.4	-7194.38	413.14	0.2582	217.4	-6930.26	409.478	0.22885	217.4	-6805.88	405.81	0.19913	217.4	-6634.13	403.958	0.184	217.4	-2451.24	401.489	0.16371	217.4	-1404.17	399.143	0.1443	217.4	-117.147	400.401	0.14134	217.4	-1945.09	404.996	0.1748		217.4	-7824.47	405.145	0.19371	217.4	-10845.1	400.559	0.15603	217.4	-10257.2	396.947	0.12602	217.4
217.2	-8259.81	415.458	0.27366	217.2	-7768.34	413.562	0.25861	217.2	-7439.81	409.884	0.22916	217.2	-7328.14	406.208	0.19942	217.2	-7087.23	404.349	0.18425	217.2	-2691.15	401.873	0.16393	217.2	-1552.66	399.525	0.14452	217.2	-121.999	400.789	0.14152	217.2	-1922.47	405.404	0.17508		217.2	-8316.21	405.552	0.19408	217.2	-11683	400.951	0.15633	217.2	-11026.3	397.33	0.12626	217.2
217	-8900.41	415.888	0.27414	217	-8340.3	413.978	0.25899	217	-7940.39	410.286	0.22947	217	-7840.43	406.602	0.19969	217	-7527.43	404.737	0.1845	217	-2929.99	402.25	0.1641	217	-1697.64	399.904	0.14474	217	-143.943	401.17	0.14164	217	-1892.98	405.808	0.17533		217	-8779.02	405.959	0.19446	217	-12476.5	401.34	0.1566	217	-11794.8	397.709	0.12649	217
216.8	-9537.12	416.316	0.27458	216.8	-8905.67	414.39	0.25932	216.8	-8427.65	410.684	0.22972	216.8	-8341.06	406.991	0.19991	216.8	-7949.79	405.122	0.18469	216.8	-3170.33	402.624	0.16423	216.8	-1834.51	400.278	0.14489	216.8	-177.332	401.552	0.14177	216.8	-1856.97	406.213	0.17559		216.8	-9237.56	406.362	0.1948	216.8	-13318.5	401.729	0.15687	216.8	-12638.5	398.092	0.12674	216.8
216.6	-10170.2	416.74	0.27499	216.6	-9460	414.798	0.25963	216.6	-8903.14	411.077	0.22995	216.6	-8828.78	407.377	0.20012	216.6	-8358.83	405.504	0.18489	216.6	-3415.41	402.993	0.16435	216.6	-1961.63	400.638	0.14494	216.6	-220.865	401.923	0.14185	216.6	-1817.69	406.611	0.17584		216.6	-9718.86	406.763	0.19514	216.6	-14179.5	402.115	0.15712	216.6	-13623.3	398.472	0.12698	216.6
216.4	-10798.8	417.157	0.27537	216.4	-10002.9	415.201	0.25992	216.4	-9364.01	411.467	0.23017	216.4	-9298.99	407.758	0.20029	216.4	-8753.22	405.878	0.18503	216.4	-3664.16	403.36	0.16444	216.4	-2079.03	400.997	0.145	216.4	-275.258	402.292	0.1419	216.4	-1777.9	407.005	0.17601		216.4	-10199.8	407.161	0.19546	216.4	-15042.5	402.499	0.15738	216.4	-14709.6	398.848	0.1272	216.4
216.2	-11424.2	417.571	0.27571	216.2	-10535.5	415.599	0.26015	216.2	-9811.18	411.852	0.23033	216.2	-9753.91	408.134	0.20042	216.2	-9131.55	406.246	0.1851	216.2	-3918.64	403.72	0.16448	216.2	-2194.85	401.353	0.14502	216.2	-344.138	402.659	0.14193	216.2	-1737.28	407.396	0.17617		216.2	-10659.2	407.556	0.19573	216.2	-15837.7	402.883	0.15761	216.2	-15882.7	399.224	0.1274	216.2
216	-12043.9	417.974	0.27599	216	-11056.1	415.993	0.26037	216	-10242.6	412.229	0.23046	216	-10190.3	408.504	0.20052	216	-9493.74	406.61	0.18516	216	-4183.66	404.078	0.16452	216	-2310.97	401.703	0.14501	216	-429.044	403.018	0.14194	216	-1695.71	407.785	0.17632		216	-11119.2	407.945	0.19599	216	-16571.4	403.263	0.15784	216	-17047.2	399.596	0.12759	216
215.8	-12656.1	418.376	0.27627	215.8	-11559.8	416.384	0.26059	215.8	-10654.6	412.603	0.23057	215.8	-10608.8	408.873	0.20062	215.8	-9842.3	406.973	0.18524	215.8	-4459.37	404.431	0.16453	215.8	-2421.44	402.053	0.14502	215.8	-532.871	403.374	0.14189	215.8	-1654.56	408.169	0.17646		215.8	-11584.6	408.339	0.19631	215.8	-17251.7	403.639	0.15805	215.8	-18264.4	399.965	0.12778	215.8
215.6	-13259.9	418.772	0.27649	215.6	-12047	416.768	0.26073	215.6	-11042.9	412.974	0.23064	215.6	-11008.3	409.237	0.20067	215.6	-10177.2	407.333	0.18527	215.6	-4741.27	404.781	0.1645	215.6	-2519.29	402.398	0.14497	215.6	-651.701	403.725	0.14182	215.6	-1611.57	408.557	0.17663		215.6	-12060.9	408.729	0.19658	215.6	-17913.3	404.014	0.15823	215.6	-19475.5	400.332	0.12793	215.6
215.4	-13853.1	419.161	0.27668	215.4	-12518.2	417.147	0.26087	215.4	-11406.7	413.34	0.23071	215.4	-11387.3	409.601	0.20075	215.4	-10497	407.69	0.18532	215.4	-5024.23	405.128	0.16449	215.4	-2604.69	402.741	0.14494	215.4	-786.071	404.076	0.14178	215.4	-1568.64	408.939	0.17676		215.4	-12510.3	409.116	0.19685	215.4	-18482.6	404.386	0.15842	215.4	-20637.8	400.698	0.1281	215.4
215.2	-14433.1	419.55	0.27689	215.2	-12970.9	417.527	0.26102	215.2	-11744.5	413.706	0.23078	215.2	-11746.3	409.961	0.20082	215.2	-10798.4	408.047	0.18537	215.2	-5304.29	405.474	0.16447	215.2	-2679.92	403.082	0.1449	215.2	-935.871	404.424	0.1417	215.2	-1526.02	409.321	0.17687		215.2	-12925.1	409.502	0.19711	215.2	-19018.5	404.757	0.15862	215.2	-21676.9	401.062	0.12827	215.2
215	-15001.1	419.935	0.27708	215	-13403.1	417.9	0.26114	215	-12056.5	414.069	0.23085	215	-12089.5	410.319	0.20087	215	-11085.2	408.4	0.18541	215	-5576.15	405.817	0.16445	215	-2741.37	403.423	0.14488	215	-1094.81	404.77	0.14161	215	-1487.42	409.702	0.17701		215	-13327.2	409.884	0.19737	215	-19549.6	405.125	0.1588	215	-22517.2	401.423	0.12843	215
214.8	-15554.3	420.316	0.27723	214.8	-13809.3	418.269	0.26121	214.8	-12342.7	414.431	0.23091	214.8	-12414.7	410.673	0.20089	214.8	-11359.5	408.751	0.18542	214.8	-5839.08	406.159	0.1644	214.8	-2784.42	403.762	0.14483	214.8	-1258.14	405.115	0.14152	214.8	-1455.63	410.08	0.1771		214.8	-13725.7	410.261	0.19759	214.8	-20070.4	405.49	0.15896	214.8	-23345.5	401.785	0.12859	214.8
214.6	-16090.3	420.695	0.27736	214.6	-14190.2	418.641	0.2613	214.6	-12604.5	414.791	0.23094	214.6	-12721.6	411.026	0.2009	214.6	-11619	409.102	0.18543	214.6	-6086.57	406.501	0.16436	214.6	-2810.59	404.099	0.14478	214.6	-1421.3	405.458	0.14143	214.6	-1432.03	410.455	0.17719		214.6	-14140.1	410.637	0.19778	214.6	-20570.8	405.855	0.15911	214.6	-24160	402.146	0.12874	214.6
214.4	-16606.3	421.073	0.2775	214.4	-14547.2	419.007	0.26137	214.4	-12842.4	415.148	0.23096	214.4	-13007.6	411.378	0.20092	214.4	-11861.4	409.454	0.18545	214.4	-6315.01	406.842	0.16433	214.4	-2824.35	404.436	0.14473	214.4	-1582.24	405.8	0.14133	214.4	-1417.38	410.832	0.17728		214.4	-14501.3	411.011	0.19798	214.4	-21015.3	406.219	0.15927	214.4	-24820.8	402.505	0.12889	214.4
214.2	-17101.7	421.451	0.27761	214.2	-14880.3	419.374	0.26141	214.2	-13059.3	415.506	0.23096	214.2	-13271.1	411.728	0.20089	214.2	-12091.9	409.805	0.18545	214.2	-6526.78	407.183	0.16427	214.2	-2831.57	404.774	0.14465	214.2	-1741.4	406.142	0.14122	214.2	-1413.46	411.215	0.17739		214.2	-14819.2	411.385	0.19814	214.2	-21435	406.581	0.15937	214.2	-25371.7	402.862	0.12899	214.2
214	-17577.7	421.822	0.2777	214	-15191.2	419.736	0.26145	214	-13256.8	415.86	0.23098	214	-13511.5	412.075	0.20088	214	-12315.1	410.153	0.18546	214	-6730.19	407.521	0.16422	214	-2835.5	405.11	0.14461	214	-1898	406.481	0.14108	214	-1420.73	411.596	0.17751		214	-15122	411.753	0.1983	214	-21840.8	406.941	0.15951	214	-25825	403.214	0.12909	214
213.8	-18032.8	422.195	0.27778	213.8	-15479.7	420.098	0.26146	213.8	-13433.7	416.217	0.23098	213.8	-13729.3	412.426	0.20087	213.8	-12531.5	410.501	0.18544	213.8	-6927.36	407.862	0.16416	213.8	-2835.61	405.442	0.1445	213.8	-2049.2	406.824	0.14098	213.8	-1438.88	411.977	0.17763		213.8	-15434.4	412.123	0.19844	213.8	-22242	407.303	0.15963	213.8	-26299.7	403.57	0.12919	213.8
213.6	-18464.4	422.565	0.27784	213.6	-15748.1	420.459	0.26147	213.6	-13592.8	416.57	0.23097	213.6	-13923.7	412.773	0.20084	213.6	-12738.4	410.848	0.18543	213.6	-7121.35	408.204	0.16413	213.6	-2831.5	405.774	0.1444	213.6	-2194.21	407.166	0.14087	213.6	-1464.62	412.354	0.17774		213.6	-15724	412.487	0.19855	213.6	-22601.9	407.662	0.15974	213.6	-26703.2	403.924	0.12929	213.6
213.4	-18871	422.934	0.27791	213.4	-15997.3	420.82	0.2615	213.4	-13735.7	416.918	0.23092	213.4	-14096.5	413.125	0.20085	213.4	-12934.3	411.195	0.18542	213.4	-7306.83	408.545	0.16409	213.4	-2830.79	406.107	0.14432	213.4	-2328.48	407.506	0.14075	213.4	-1496.56	412.734	0.17787		213.4	-15959.2	412.852	0.19867	213.4	-22872.8	408.02	0.15984	213.4	-26947.3	404.277	0.12939	213.4
213.2	-19250.7	423.304	0.27795	213.2	-16229.8	421.181	0.26148	213.2	-13863.6	417.274	0.2309	213.2	-14252	413.478	0.20084	213.2	-13118	411.545	0.1854	213.2	-7485.15	408.89	0.16405	213.2	-2834.76	406.445	0.14424	213.2	-2450.31	407.855	0.14068	213.2	-1530.8	413.118	0.17799		213.2	-16090.6	413.218	0.19877	213.2	-23119.8	408.379	0.15992	213.2	-27106.7	404.629	0.12944	213.2
213	-19602.6	423.673	0.278	213	-16444.4	421.541	0.26148	213	-13976.5	417.629	0.23089	213	-14389	413.826	0.20081	213	-13292.7	411.894	0.1854	213	-7655.48	409.231	0.16401	213	-2838.11	406.78	0.14417	213	-2555.51	408.201	0.14061	213	-1565.41	413.505	0.17815		213	-16242.6	413.581	0.19886	213	-23339.4	408.737	0.16002	213	-27230.2	404.981	0.12951	213
212.8	-19926.5	424.043	0.27808	212.8	-16642.9	421.904	0.26152	212.8	-14074.3	417.985	0.23091	212.8	-14510	414.177	0.20081	212.8	-13456.7	412.245	0.18542	212.8	-7816.46	409.578	0.16402	212.8	-2839.05	407.119	0.14414	212.8	-2640.56	408.547	0.14052	212.8	-1600.99	413.891	0.1783		212.8	-16397.7	413.949	0.199	212.8	-23592.7	409.098	0.16015	212.8	-27289.5	405.333	0.12961	212.8
212.6	-20222.4	424.419	0.27817	212.6	-16824.3	422.269	0.26154	212.6	-14158.3	418.344	0.23092	212.6	-14613.1	414.531	0.20082	212.6	-13607.9	412.599	0.18544	212.6	-7960.03	409.927	0.16402	212.6	-2845.55	407.458	0.14408	212.6	-2703.39	408.895	0.14044	212.6	-1635.97	414.278	0.17844		212.6	-16521.8	414.317	0.19913	212.6	-23808.2	409.461	0.16027	212.6	-27347.3	405.69	0.12971	212.6
212.4	-20491.4	424.796	0.27828	212.4	-16990.3	422.635	0.26159	212.4	-14230.2	418.708	0.23098	212.4	-14695.6	414.887	0.20085	212.4	-13741.4	412.955	0.18549	212.4	-8082.24	410.279	0.16406	212.4	-2860.52	407.796	0.14403	212.4	-2741.87	409.247	0.14038	212.4	-1668.37	414.67	0.17861		212.4	-16583.4	414.688	0.19927	212.4	-23930.6	409.826	0.16041	212.4	-27302.4	406.047	0.12982	212.4
212.2	-20733.2	425.18	0.2784	212.2	-17139.4	423.009	0.26166	212.2	-14291	419.077	0.23104	212.2	-14757.5	415.25	0.2009	212.2	-13860.8	413.313	0.18551	212.2	-8184.94	410.629	0.16404	212.2	-2890.74	408.14	0.14398	212.2	-2755.63	409.601	0.14035	212.2	-1698	415.061	0.17878		212.2	-16625.9	415.063	0.19942	212.2	-24074.3	410.196	0.16056	212.2	-27346.8	406.406	0.12992	212.2
212	-20946.5	425.573	0.27857	212	-17270.2	423.387	0.26173	212	-14339.2	419.447	0.23109	212	-14796.9	415.611	0.20091	212	-13970.2	413.674	0.18554	212	-8270.46	410.987	0.16407	212	-2928.72	408.485	0.14392	212	-2747.26	409.959	0.1403	212	-1724.61	415.458	0.17898		212	-16707.3	415.441	0.19957	212	-24212.8	410.568	0.1607	212	-27526.6	406.771	0.13003	212
211.8	-21132.3	425.967	0.27873	211.8	-17381.9	423.769	0.26182	211.8	-14373.3	419.823	0.23117	211.8	-14811.1	415.979	0.20096	211.8	-14068.2	414.039	0.18558	211.8	-8338.59	411.347	0.16409	211.8	-2970.6	408.835	0.14389	211.8	-2719.48	410.32	0.1403	211.8	-1752.04	415.852	0.17915		211.8	-16812.2	415.826	0.19975	211.8	-24311.2	410.94	0.16083	211.8	-27775.1	407.136	0.13014	211.8
211.6	-21291.9	426.366	0.27894	211.6	-17477.3	424.155	0.26195	211.6	-14395.2	420.201	0.23127	211.6	-14801.5	416.347	0.20101	211.6	-14147	414.405	0.18564	211.6	-8390.41	411.708	0.16413	211.6	-3019.75	409.188	0.14388	211.6	-2673.37	410.682	0.14029	211.6	-1779.4	416.252	0.17934		211.6	-16892.1	416.211	0.19994	211.6	-24430.2	411.316	0.16099	211.6	-28093.5	407.503	0.13026	211.6
211.4	-21427.2	426.767	0.27916	211.4	-17553.8	424.542	0.26207	211.4	-14405.2	420.581	0.23138	211.4	-14766.9	416.722	0.20112	211.4	-14202.9	414.775	0.18572	211.4	-8427.8	412.071	0.16418	211.4	-3077.45	409.542	0.14388	211.4	-2610.57	411.046	0.1403	211.4	-1805.17	416.656	0.17956		211.4	-16917.4	416.597	0.20013	211.4	-24470.6	411.694	0.16117	211.4	-28424.1	407.868	0.13036	211.4
211.2	-21539	427.171	0.2794	211.2	-17608.4	424.934	0.26225	211.2	-14402.7	420.964	0.23152	211.2	-14708.4	417.099	0.20125	211.2	-14237.9	415.147	0.18583	211.2	-8451.96	412.437	0.16426	211.2	-3136.87	409.896	0.14389	211.2	-2535.4	411.413	0.14031	211.2	-1829.93	417.062	0.17979		211.2	-16940.5	416.985	0.20035	211.2	-24480.2	412.074	0.16136	211.2	-28712.7	408.235	0.13049	211.2
211	-21627.8	427.582	0.2797	211	-17639.8	425.332	0.26247	211	-14387.5	421.349	0.23168	211	-14630.3	417.479	0.2014	211	-14250.8	415.521	0.18595	211	-8465.42	412.802	0.16434	211	-3192.21	410.248	0.14388	211	-2450.33	411.784	0.14035	211	-1855.54	417.471	0.18003		211	-17000.1	417.377	0.2006	211	-24533.8	412.457	0.16158	211	-29044.5	408.606	0.13065	211
210.8	-21690.9	427.998	0.28002	210.8	-17647.2	425.736	0.26272	210.8	-14360	421.739	0.23186	210.8	-14531.5	417.865	0.20159	210.8	-14232.4	415.899	0.1861	210.8	-8464.88	413.17	0.16443	210.8	-3239.77	410.608	0.14393	210.8	-2354.79	412.157	0.1404	210.8	-1881.87	417.876	0.18024		210.8	-17087.9	417.774	0.20087	210.8	-24511.8	412.843	0.16182	210.8	-29357.1	408.979	0.13082	210.8
210.6	-21730.4	428.425	0.28043	210.6	-17633.4	426.142	0.26299	210.6	-14320.1	422.135	0.23209	210.6	-14411.3	418.251	0.20178	210.6	-14176.2	416.281	0.18626	210.6	-8447.95	413.542	0.16455	210.6	-3277.62	410.973	0.14401	210.6	-2249	412.535	0.1405	210.6	-1908.37	418.285	0.18049		210.6	-17132.1	418.18	0.20121	210.6	-24501.4	413.234	0.16208	210.6	-29476	409.358	0.13102	210.6
210.4	-21749	428.854	0.28085	210.4	-17598.4	426.553	0.26329	210.4	-14269.4	422.533	0.23233	210.4	-14269.8	418.641	0.20199	210.4	-14085.7	416.666	0.18646	210.4	-8416.73	413.918	0.16469	210.4	-3304.93	411.341	0.14412	210.4	-2131.51	412.913	0.1406	210.4	-1934.77	418.696	0.18075		210.4	-17141.2	418.587	0.20156	210.4	-24473.2	413.625	0.16236	210.4	-29442.3	409.738	0.13124	210.4
210.2	-21746.8	429.287	0.28129	210.2	-17538.7	426.97	0.26364	210.2	-14206.3	422.937	0.23262	210.2	-14107.4	419.035	0.20224	210.2	-13965.8	417.057	0.18669	210.2	-8371.54	414.297	0.16486	210.2	-3320.49	411.71	0.14423	210.2	-2008.14	413.297	0.14072	210.2	-1959.83	419.114	0.18104		210.2	-17124.3	418.998	0.20194	210.2	-24398.5	414.019	0.16265	210.2	-29375.1	410.12	0.13147	210.2
210	-21723.5	429.725	0.28177	210	-17453.8	427.393	0.26403	210	-14128.2	423.346	0.23294	210	-13922.1	419.432	0.2025	210	-13816.7	417.449	0.18694	210	-8313.28	414.679	0.16505	210	-3320.3	412.08	0.14435	210	-1885.03	413.679	0.14085	210	-1983.11	419.534	0.18133		210	-17131.3	419.412	0.20234	210	-24292.9	414.416	0.16296	210	-29232.3	410.506	0.13173	210
209.8	-21677.8	430.174	0.28231	209.8	-17340.8	427.824	0.26446	209.8	-14036.4	423.76	0.23328	209.8	-13713.8	419.834	0.20279	209.8	-13637.6	417.843	0.18718	209.8	-8238.62	415.063	0.16524	209.8	-3300.36	412.457	0.1445	209.8	-1759.54	414.062	0.14097	209.8	-2007.18	419.956	0.18164		209.8	-17114	419.832	0.20277	209.8	-24167.6	414.818	0.1633	209.8	-28978.8	410.893	0.13198	209.8
209.6	-21608.7	430.629	0.28289	209.6	-17194.4	428.261	0.26492	209.6	-13927.7	424.179	0.23365	209.6	-13482.1	420.242	0.2031	209.6	-13429.1	418.244	0.18746	209.6	-8141.65	415.453	0.16546	209.6	-3260.77	412.836	0.14466	209.6	-1634.28	414.45	0.14109	209.6	-2032.47	420.382	0.18199		209.6	-17016.9	420.257	0.20322	209.6	-23936.8	415.223	0.16364	209.6	-28691.5	411.285	0.13225	209.6
209.4	-21517	431.088	0.28348	209.4	-17012.4	428.704	0.26541	209.4	-13798	424.604	0.23404	209.4	-13230.3	420.656	0.20345	209.4	-13192.9	418.652	0.18779	209.4	-8019.57	415.846	0.16569	209.4	-3198.79	413.218	0.14482	209.4	-1516.86	414.844	0.14126	209.4	-2059.07	420.815	0.18238		209.4	-16847.5	420.685	0.20368	209.4	-23620.4	415.631	0.16399	209.4	-28389.6	411.677	0.13251	209.4
209.2	-21402.9	431.555	0.28414	209.2	-16797	429.152	0.26596	209.2	-13645.1	425.031	0.23447	209.2	-12965	421.073	0.20384	209.2	-12937.6	419.061	0.18814	209.2	-7879.84	416.238	0.16593	209.2	-3116.13	413.601	0.14502	209.2	-1415.96	415.24	0.14148	209.2	-2088.31	421.247	0.18276		209.2	-16632.7	421.117	0.20419	209.2	-23277.3	416.041	0.16438	209.2	-28050.4	412.073	0.13283	209.2
209	-21266.8	432.029	0.28485	209	-16546.7	429.609	0.26656	209	-13468.4	425.464	0.23493	209	-12691.2	421.493	0.20425	209	-12667.7	419.476	0.18851	209	-7725.55	416.637	0.16621	209	-3017.45	413.994	0.14528	209	-1335.35	415.638	0.1417	209	-2119.25	421.68	0.18312		209	-16450.8	421.55	0.20469	209	-22904.8	416.457	0.16479	209	-27675.7	412.471	0.13314	209
208.8	-21110.6	432.508	0.2856	208.8	-16264.2	430.069	0.2672	208.8	-13268.9	425.901	0.23544	208.8	-12412.6	421.915	0.20468	208.8	-12380	419.895	0.18895	208.8	-7558.87	417.041	0.16655	208.8	-2904.44	414.387	0.14556	208.8	-1272.82	416.04	0.14194	208.8	-2152.6	422.121	0.18352		208.8	-16245	421.989	0.20526	208.8	-22463.6	416.872	0.16523	208.8	-27180.5	412.871	0.13349	208.8
208.6	-20935.5	432.99	0.28641	208.6	-15953.3	430.536	0.26792	208.6	-13048.8	426.34	0.23599	208.6	-12130.4	422.345	0.2052	208.6	-12074.2	420.314	0.18941	208.6	-7379.18	417.445	0.16692	208.6	-2778.51	414.783	0.14589	208.6	-1224.42	416.447	0.14222	208.6	-2187.73	422.563	0.18394		208.6	-15975.1	422.428	0.20584	208.6	-22049.2	417.29	0.1657	208.6	-26659.5	413.272	0.13387	208.6
208.4	-20741.4	433.48	0.28727	208.4	-15616.4	431.008	0.26868	208.4	-12808.3	426.787	0.2366	208.4	-11845.6	422.778	0.20575	208.4	-11754.6	420.74	0.18991	208.4	-7191.82	417.856	0.16734	208.4	-2637.55	415.182	0.14624	208.4	-1194.36	416.856	0.14251	208.4	-2222.87	423.01	0.1844		208.4	-15682.7	422.87	0.20646	208.4	-21642.9	417.71	0.16619	208.4	-26204.9	413.675	0.13427	208.4
208.2	-20527.9	433.98	0.28815	208.2	-15260	431.493	0.26948	208.2	-12551.9	427.242	0.23722	208.2	-11561.3	423.22	0.20631	208.2	-11427.3	421.174	0.19043	208.2	-7005.2	418.275	0.16777	208.2	-2488.25	415.585	0.14658	208.2	-1181.28	417.274	0.14283	208.2	-2260.99	423.466	0.18492		208.2	-15374.2	423.323	0.2071	208.2	-21268.4	418.141	0.16672	208.2	-25608.6	414.083	0.13466	208.2
208	-20297.4	434.489	0.2891	208	-14890.4	431.983	0.27031	208	-12283.7	427.707	0.23792	208	-11280.6	423.666	0.2069	208	-11096.4	421.61	0.19097	208	-6824.69	418.697	0.16823	208	-2332.74	415.995	0.14696	208	-1181.44	417.695	0.14319	208	-2303.47	423.919	0.1854		208	-15042.8	423.777	0.20776	208	-20940	418.573	0.16726	208	-24850.4	414.495	0.13507	208
207.8	-20054.1	435.007	0.2901	207.8	-14508.8	432.477	0.27117	207.8	-12007.1	428.179	0.23865	207.8	-10999.8	424.119	0.20753	207.8	-10760.5	422.052	0.19154	207.8	-6651.09	419.13	0.16876	207.8	-2176.57	416.409	0.14737	207.8	-1186.57	418.122	0.14359	207.8	-2348.61	424.38	0.18595		207.8	-14696.5	424.239	0.20845	207.8	-20545	419.006	0.16779	207.8	-24083.6	414.908	0.13549	207.8
207.6	-19796.9	435.531	0.29116	207.6	-14117.7	432.979	0.27209	207.6	-11724	428.656	0.23943	207.6	-10716.6	424.577	0.20821	207.6	-10419.8	422.504	0.19219	207.6	-6482.36	419.568	0.16934	207.6	-2021.43	416.831	0.14785	207.6	-1196.79	418.554	0.14402	207.6	-2393.46	424.843	0.18651		207.6	-14274.9	424.703	0.20918	207.6	-20061	419.441	0.16834	207.6	-23231.1	415.324	0.13593	207.6
207.4	-19525.9	436.056	0.29223	207.4	-13716.3	433.486	0.27305	207.4	-11434.2	429.137	0.24025	207.4	-10430.1	425.039	0.20893	207.4	-10083	422.957	0.19287	207.4	-6320.15	420.003	0.16991	207.4	-1872.58	417.251	0.14832	207.4	-1216.21	418.99	0.14451	207.4	-2436.51	425.314	0.18716		207.4	-13763.2	425.167	0.20992	207.4	-19506.8	419.873	0.16889	207.4	-22285.6	415.738	0.13638	207.4
207.2	-19239.9	436.591	0.29337	207.2	-13304.6	434.003	0.27409	207.2	-11139.1	429.626	0.24113	207.2	-10144	425.508	0.20971	207.2	-9760.1	423.415	0.19359	207.2	-6164.16	420.449	0.17056	207.2	-1737.13	417.679	0.14886	207.2	-1248.22	419.433	0.14503	207.2	-2478.41	425.791	0.18785		207.2	-13255	425.633	0.21067	207.2	-18955.6	420.311	0.16948	207.2	-21407.2	416.157	0.13687	207.2
207	-18940	437.133	0.29457	207	-12888.9	434.53	0.27521	207	-10840.5	430.123	0.24208	207	-9862.25	425.981	0.21052	207	-9450.87	423.88	0.19436	207	-6016.21	420.898	0.17124	207	-1626.26	418.111	0.14944	207	-1290.82	419.88	0.1456	207	-2520.07	426.269	0.18853		207	-12727.3	426.102	0.21145	207	-18320.9	420.753	0.17011	207	-20536.9	416.574	0.13734	207
206.8	-18627.5	437.683	0.29582	206.8	-12472.2	435.062	0.27637	206.8	-10537.9	430.626	0.24307	206.8	-9582.46	426.461	0.21138	206.8	-9159.73	424.351	0.19517	206.8	-5871.3	421.354	0.17197	206.8	-1542.47	418.552	0.15008	206.8	-1344.35	420.334	0.1462	206.8	-2557.22	426.752	0.18927		206.8	-12210.3	426.58	0.21229	206.8	-17705.1	421.2	0.17077	206.8	-19791.5	416.996	0.13784	206.8
206.6	-18305.5	438.236	0.297	206.6	-12055	435.597	0.27755	206.6	-10229.2	431.133	0.2441	206.6	-9305.97	426.945	0.21228	206.6	-8890.44	424.827	0.19604	206.6	-5734.79	421.814	0.17275	206.6	-1488.74	418.996	0.15076	206.6	-1410.5	420.796	0.14689	206.6	-2587.53	427.237	0.19004		206.6	-11710.3	427.057	0.21314	206.6	-17026.7	421.644	0.17142	206.6	-19104.9	417.418	0.13837	206.6
206.4	-17971.9	438.795	0.2981	206.4	-11638	436.137	0.27878	206.4	-9911.9	431.649	0.2452	206.4	-9035.46	427.435	0.21324	206.4	-8641.26	425.306	0.19693	206.4	-5608.8	422.279	0.17357	206.4	-1466.24	419.447	0.1515	206.4	-1492.43	421.262	0.14761	206.4	-2609.5	427.729	0.19087		206.4	-11233.3	427.533	0.21399	206.4	-16408.5	422.09	0.1721	206.4	-18455.6	417.839	0.13889	206.4
206.2	-17627.6	439.362	0.29928	206.2	-11226.4	436.681	0.28004	206.2	-9586.79	432.166	0.24632	206.2	-8773.49	427.927	0.21423	206.2	-8411.6	425.783	0.19783	206.2	-5496.75	422.748	0.17443	206.2	-1476.29	419.9	0.15228	206.2	-1587.86	421.731	0.1484	206.2	-2627	428.223	0.19171		206.2	-10795.3	428.01	0.21486	206.2	-15901	422.532	0.17276	206.2	-17856.5	418.256	0.13941	206.2
206	-17274.7	439.934	0.30049	206	-10825.1	437.232	0.28136	206	-9257.37	432.689	0.24748	206	-8519.21	428.428	0.21528	206	-8201.2	426.271	0.1988	206	-5400.42	423.225	0.17536	206	-1510.95	420.363	0.15312	206	-1689.63	422.211	0.14926	206	-2641.61	428.726	0.19261		206	-10454	428.486	0.21572	206	-15574.1	422.975	0.17342	206	-17285.4	418.677	0.13994	206
205.8	-16916	440.509	0.30172	205.8	-10433	437.792	0.28271	205.8	-8927.12	433.216	0.24869	205.8	-8270.07	428.935	0.21637	205.8	-8002.6	426.761	0.1998	205.8	-5315.97	423.709	0.17634	205.8	-1563.22	420.828	0.154	205.8	-1797.02	422.696	0.15016	205.8	-2653.21	429.234	0.19356		205.8	-10130.1	428.962	0.21658	205.8	-15202.9	423.419	0.1741	205.8	-16650.1	419.097	0.14047	205.8
205.6	-16551.6	441.088	0.30302	205.6	-10051	438.35	0.28398	205.6	-8594.37	433.746	0.24992	205.6	-8024.42	429.443	0.2175	205.6	-7813.61	427.258	0.20086	205.6	-5246.48	424.192	0.17733	205.6	-1630.72	421.298	0.15492	205.6	-1910.84	423.186	0.15112	205.6	-2662.14	429.748	0.19458		205.6	-9775.76	429.436	0.21744	205.6	-14843.6	423.858	0.17476	205.6	-15904.3	419.515	0.14101	205.6
205.4	-16184.5	441.672	0.30433	205.4	-9684.87	438.915	0.28518	205.4	-8260.93	434.282	0.2512	205.4	-7785.76	429.957	0.21866	205.4	-7633.15	427.759	0.20196	205.4	-5195.01	424.686	0.17841	205.4	-1714.31	421.774	0.15589	205.4	-2033.89	423.684	0.15214	205.4	-2667.66	430.265	0.19565		205.4	-9376.89	429.909	0.2183	205.4	-14427.2	424.298	0.17543	205.4	-15030.3	419.93	0.14153	205.4
205.2	-15815.7	442.255	0.30566	205.2	-9336.47	439.484	0.28641	205.2	-7930.51	434.823	0.25252	205.2	-7554.65	430.475	0.21986	205.2	-7465.76	428.264	0.20308	205.2	-5158.96	425.182	0.1795	205.2	-1821.77	422.254	0.15689	205.2	-2164.47	424.186	0.15321	205.2	-2671.99	430.788	0.19677		205.2	-8961.49	430.382	0.21915	205.2	-14036	424.738	0.17608	205.2	-14119.8	420.346	0.14205	205.2
205	-15448.6	442.844	0.30705	205	-9005.94	440.054	0.28769	205	-7609.69	435.365	0.25386	205	-7330.85	430.997	0.22111	205	-7308.1	428.771	0.20425	205	-5138.04	425.681	0.18065	205	-1953.38	422.739	0.15796	205	-2301.14	424.695	0.15434	205	-2672.63	431.316	0.19794		205	-8548.01	430.85	0.22001	205	-13579.8	425.17	0.17672	205	-13256.7	420.759	0.14258	205
204.8	-15085.5	443.431	0.30848	204.8	-8688.53	440.619	0.28898	204.8	-7298.31	435.907	0.25526	204.8	-7110.48	431.52	0.22242	204.8	-7158.62	429.28	0.20548	204.8	-5129.41	426.185	0.18188	204.8	-2101.14	423.228	0.15911	204.8	-2444.88	425.206	0.15555	204.8	-2665.31	431.847	0.19917		204.8	-8142.59	431.31	0.22084	204.8	-12985.9	425.597	0.17736	204.8	-12603.6	421.165	0.14311	204.8
204.6	-14724.4	444.019	0.30995	204.6	-8380.07	441.194	0.29037	204.6	-6996.15	436.449	0.25669	204.6	-6895.5	432.046	0.22378	204.6	-7018.65	429.794	0.20678	204.6	-5132.42	426.694	0.18318	204.6	-2267.86	423.72	0.16031	204.6	-2599.99	425.724	0.15681	204.6	-2650.68	432.385	0.20047		204.6	-7714.93	431.767	0.22168	204.6	-12303.8	426.016	0.17798	204.6	-12027.1	421.569	0.14365	204.6
204.4	-14366.7	444.607	0.31143	204.4	-8079.66	441.771	0.29179	204.4	-6702.45	436.994	0.25815	204.4	-6693.56	432.571	0.22515	204.4	-6890.68	430.312	0.20812	204.4	-5147.85	427.204	0.18449	204.4	-2455.52	424.219	0.16158	204.4	-2768.23	426.247	0.15816	204.4	-2634.47	432.923	0.20178		204.4	-7316.05	432.219	0.2225	204.4	-11645.4	426.435	0.17861	204.4	-11455.9	421.971	0.14418	204.4
204.2	-14015.7	445.196	0.31295	204.2	-7785.67	442.354	0.29328	204.2	-6419.08	437.545	0.25967	204.2	-6508.7	433.104	0.2266	204.2	-6771.71	430.829	0.20948	204.2	-5168.31	427.722	0.1859	204.2	-2656.96	424.726	0.16294	204.2	-2948.22	426.777	0.15956	204.2	-2617.35	433.469	0.20314		204.2	-6980.56	432.662	0.22329	204.2	-11071.7	426.85	0.17924	204.2	-10978.5	422.368	0.14472	204.2
204	-13672.5	445.789	0.31452	204	-7489.93	442.939	0.2948	204	-6142.18	438.099	0.26116	204	-6340.05	433.636	0.22806	204	-6653.8	431.354	0.21091	204	-5187.51	428.247	0.18737	204	-2857.38	425.24	0.16436	204	-3136.56	427.315	0.16104	204	-2602.02	434.019	0.20456		204	-6725.71	433.103	0.22406	204	-10518.3	427.263	0.17986	204	-10624.6	422.763	0.14525	204
203.8	-13335.3	446.382	0.31611	203.8	-7189.57	443.526	0.29637	203.8	-5870.77	438.651	0.26253	203.8	-6185.85	434.17	0.22955	203.8	-6528.01	431.882	0.21239	203.8	-5206.1	428.773	0.18887	203.8	-3045.41	425.76	0.16586	203.8	-3332.08	427.856	0.16257	203.8	-2586.74	434.575	0.20606		203.8	-6436.18	433.539	0.22483	203.8	-9925.69	427.671	0.18047	203.8	-10264.4	423.153	0.14576	203.8
203.6	-13000.8	446.976	0.31774	203.6	-6882.33	444.114	0.29797	203.6	-5601.24	439.206	0.26392	203.6	-6046.73	434.713	0.23114	203.6	-6392.48	432.414	0.21392	203.6	-5220.04	429.307	0.19045	203.6	-3214.62	426.287	0.16743	203.6	-3537.6	428.406	0.1642	203.6	-2576.67	435.144	0.20769		203.6	-6140.62	433.967	0.22557	203.6	-9420.1	428.071	0.18106	203.6	-9816.91	423.537	0.14627	203.6
203.4	-12671.7	447.571	0.31939	203.4	-6569.98	444.704	0.29961	203.4	-5334.04	439.767	0.26538	203.4	-5927.07	435.257	0.23275	203.4	-6246.12	432.947	0.21548	203.4	-5227.2	429.844	0.19208	203.4	-3365.97	426.817	0.16904	203.4	-3750.59	428.962	0.1659	203.4	-2575.94	435.718	0.20936		203.4	-5808.79	434.382	0.22622	203.4	-9066.18	428.462	0.18159	203.4	-9119.37	423.912	0.14672	203.4
203.2	-12349.8	448.166	0.32112	203.2	-6256.59	445.303	0.30137	203.2	-5070.44	440.332	0.26693	203.2	-5829.73	435.809	0.23448	203.2	-6087.41	433.486	0.21714	203.2	-5222.29	430.392	0.19385	203.2	-3498.15	427.355	0.17077	203.2	-3963.2	429.527	0.16767	203.2	-2586.86	436.3	0.2111		203.2	-5480.63	434.792	0.22691	203.2	-8787.13	428.85	0.18216	203.2	-8442.25	424.284	0.14721	203.2
203	-12036.1	448.762	0.32287	203	-5948.43	445.904	0.30316	203	-4810.49	440.903	0.26854	203	-5754.89	436.365	0.23626	203	-5915.53	434.03	0.21886	203	-5211.19	430.948	0.1957	203	-3611.67	427.901	0.17259	203	-4173.23	430.106	0.16957	203	-2607.59	436.889	0.21293		203	-5135.55	435.195	0.22756	203	-8460.13	429.23	0.18269	203	-7753.57	424.654	0.14771	203
202.8	-11732.7	449.357	0.32463	202.8	-5648.25	446.508	0.30501	202.8	-4553.34	441.482	0.27023	202.8	-5700.99	436.927	0.2381	202.8	-5738.16	434.583	0.22067	202.8	-5199.11	431.509	0.19761	202.8	-3713.18	428.454	0.17446	202.8	-4383.54	430.69	0.17154	202.8	-2637.31	437.487	0.21484		202.8	-4758.35	435.591	0.22818	202.8	-8052.05	429.603	0.18319	202.8	-7036.32	425.019	0.14818	202.8
202.6	-11440.5	449.953	0.32645	202.6	-5360.15	447.113	0.30689	202.6	-4303.1	442.066	0.272	202.6	-5672.16	437.493	0.24001	202.6	-5554.06	435.14	0.22254	202.6	-5193.38	432.077	0.1996	202.6	-3811.7	429.016	0.17645	202.6	-4594.5	431.284	0.17361	202.6	-2680.1	438.088	0.21676		202.6	-4347.49	435.978	0.22877	202.6	-7635.46	429.971	0.1837	202.6	-6403.45	425.374	0.14863	202.6
202.4	-11161.7	450.555	0.32834	202.4	-5085.11	447.724	0.30886	202.4	-4065.59	442.654	0.27383	202.4	-5670.94	438.064	0.24192	202.4	-5370.04	435.707	0.22451	202.4	-5191.34	432.655	0.2017	202.4	-3911.42	429.586	0.17854	202.4	-4803.42	431.892	0.1758	202.4	-2737.48	438.702	0.21863		202.4	-3974.52	436.36	0.22936	202.4	-7281.9	430.334	0.1842	202.4	-5930.69	425.723	0.14907	202.4
202.2	-10901.5	451.162	0.33029	202.2	-4822.95	448.344	0.31091	202.2	-3843.14	443.25	0.27573	202.2	-5696.61	438.643	0.24375	202.2	-5194.77	436.282	0.22656	202.2	-5190.88	433.243	0.20389	202.2	-4015.33	430.168	0.18072	202.2	-5010.65	432.511	0.1781	202.2	-2807.62	439.33	0.22062		202.2	-3598.14	436.736	0.22993	202.2	-6792.73	430.696	0.18472	202.2	-5507.55	426.066	0.14948	202.2
202	-10659.2	451.773	0.33228	202	-4567.1	448.974	0.31305	202	-3637.84	443.855	0.27773	202	-5745.53	439.233	0.24566	202	-5031.74	436.865	0.22869	202	-5196.06	433.841	0.20617	202	-4126.59	430.763	0.18302	202	-5216.44	433.139	0.1805	202	-2888.63	439.972	0.22272		202	-3287.84	437.101	0.23044	202	-6205.89	431.048	0.18518	202	-5138.63	426.408	0.1499	202
201.8	-10434.7	452.388	0.33435	201.8	-4312.5	449.612	0.31529	201.8	-3447.96	444.469	0.27982	201.8	-5814.58	439.832	0.24767	201.8	-4877.74	437.458	0.23093	201.8	-5208.8	434.451	0.20858	201.8	-4247.54	431.37	0.18546	201.8	-5425.53	433.781	0.18301	201.8	-2978.06	440.63	0.22497		201.8	-3000.98	437.46	0.23095	201.8	-5566.67	431.392	0.18563	201.8	-4714.89	426.745	0.15033	201.8
201.6	-10226.9	453.007	0.33647	201.6	-4056.34	450.262	0.31764	201.6	-3272.22	445.09	0.282	201.6	-5900.16	440.439	0.24977	201.6	-4734.45	438.06	0.23322	201.6	-5223.94	435.072	0.21109	201.6	-4377.37	431.988	0.188	201.6	-5636.39	434.439	0.18569	201.6	-3077.05	441.296	0.2273		201.6	-2717.23	437.813	0.23142	201.6	-5038.55	431.736	0.1861	201.6	-4157.74	427.076	0.15074	201.6
201.4	-10035.4	453.636	0.33869	201.4	-3800	450.923	0.32008	201.4	-3113.13	445.726	0.2843	201.4	-5998.97	441.057	0.25197	201.4	-4596.6	438.674	0.2354	201.4	-5237.88	435.703	0.2137	201.4	-4513.41	432.622	0.19067	201.4	-5849.92	435.112	0.1885	201.4	-3185.89	441.974	0.22976		201.4	-2458.23	438.16	0.23183	201.4	-4590.11	432.072	0.18653	201.4	-3414.72	427.406	0.15116	201.4
201.2	-9858.09	454.279	0.341	201.2	-3544.77	451.595	0.32262	201.2	-2973.29	446.379	0.28672	201.2	-6104.71	441.691	0.25429	201.2	-4467.35	439.301	0.23769	201.2	-5253.19	436.351	0.21643	201.2	-4652.6	433.272	0.19347	201.2	-6060.55	435.806	0.19147	201.2	-3296.9	442.678	0.23242		201.2	-2244.2	438.502	0.23213	201.2	-4164.09	432.406	0.18696	201.2	-2615.73	427.729	0.15155	201.2
201	-9694.33	454.938	0.34347	201	-3291.59	452.281	0.32529	201	-2848.11	447.045	0.28929	201	-6209.86	442.343	0.25678	201	-4341.09	439.946	0.24014	201	-5275.64	437.015	0.21932	201	-4793.29	433.939	0.19643	201	-6264.04	436.516	0.19458	201	-3405.55	443.399	0.23523		201	-2011.85	438.837	0.23243	201	-3747.59	432.736	0.18741	201	-1774.49	428.049	0.15196	201
200.8	-9542.1	455.61	0.34605	200.8	-3041.57	452.985	0.32809	200.8	-2734.12	447.728	0.29198	200.8	-6308.37	443.012	0.2594	200.8	-4219.15	440.606	0.24271	200.8	-5307.12	437.698	0.22237	200.8	-4936.36	434.623	0.19952	200.8	-6450.36	437.25	0.19788	200.8	-3510.95	444.141	0.23821		200.8	-1799.97	439.169	0.23272	200.8	-3474.3	433.059	0.18782	200.8	-1022.58	428.367	0.15237	200.8
200.6	-9400.59	456.3	0.34875	200.6	-2802.59	453.708	0.33104	200.6	-2632.59	448.433	0.29482	200.6	-6401.78	443.701	0.26216	200.6	-4103.02	441.287	0.24543	200.6	-5348.72	438.405	0.2254	200.6	-5087.22	435.326	0.20275	200.6	-6616.37	438.007	0.20135	200.6	-3612.01	444.91	0.2414		200.6	-1611.4	439.491	0.23295	200.6	-3313.59	433.375	0.18818	200.6	-416.03	428.677	0.15271	200.6
200.4	-9271.48	457.009	0.35163	200.4	-2579.02	454.452	0.33417	200.4	-2544.82	449.162	0.29788	200.4	-6491.11	444.411	0.26512	200.4	-3994.54	441.988	0.24833	200.4	-5397.17	439.132	0.2285	200.4	-5241.63	436.051	0.20619	200.4	-6760.53	438.79	0.20472	200.4	-3710.81	445.702	0.24476		200.4	-1477.95	439.812	0.23323	200.4	-3208.49	433.686	0.18855	200.4	35.05	428.988	0.15312	200.4
200.2	-9154.31	457.739	0.35468	200.2	-2374.93	455.221	0.33751	200.2	-2470.8	449.914	0.30113	200.2	-6573.41	445.146	0.26827	200.2	-3898.78	442.711	0.25143	200.2	-5457.66	439.883	0.2318	200.2	-5396.65	436.8	0.20983	200.2	-6878.05	439.602	0.20833	200.2	-3804.72	446.519	0.24831		200.2	-1376.35	440.128	0.2335	200.2	-3034.64	433.995	0.18894	200.2	257.32	429.299	0.15356	200.2
200	-9044.56	458.49	0.35791	200	-2191.59	456.016	0.34104	200	-2413.09	450.69	0.30457	200	-6648.68	445.904	0.27162	200	-3821.11	443.465	0.25475	200	-5539.17	440.661	0.23531	200	-5557.25	437.577	0.21369	200	-6966.71	440.442	0.21216	200	-3896.6	447.365	0.25211		200	-1312.98	440.444	0.23381	200	-2823.41	434.301	0.18934	200	185.19	429.606	0.154	200
199.8	-8941.52	459.269	0.36135	199.8	-2029	456.839	0.3448	199.8	-2370.63	451.495	0.30824	199.8	-6713.53	446.687	0.27516	199.8	-3763.94	444.246	0.2583	199.8	-5641.67	441.465	0.23903	199.8	-5730.39	438.383	0.21761	199.8	-7035.78	441.313	0.21624	199.8	-3988.19	448.24	0.25614		199.8	-1194.36	440.756	0.23411	199.8	-2605.49	434.607	0.18976	199.8	179.96	429.905	0.1544	199.8
199.6	-8845.93	460.077	0.36503	199.6	-1884.66	457.692	0.3488	199.6	-2345.12	452.321	0.3121	199.6	-6766.54	447.501	0.27896	199.6	-3728.91	445.059	0.26211	199.6	-5754.46	442.298	0.243	199.6	-5909.95	439.215	0.22159	199.6	-7085.62	442.216	0.22059	199.6	-4080.89	449.151	0.26047		199.6	-1121.49	441.063	0.23443	199.6	-2419.17	434.907	0.19019	199.6	145.54	430.203	0.15485	199.6
199.4	-8753.5	460.92	0.36899	199.4	-1755.77	458.584	0.3531	199.4	-2336.92	453.183	0.31623	199.4	-6810.89	448.347	0.28302	199.4	-3712.45	445.903	0.26617	199.4	-5873.27	443.163	0.24722	199.4	-6089.16	440.081	0.22584	199.4	-7116.59	443.156	0.22522	199.4	-4169.26	450.098	0.26511		199.4	-1070.16	441.366	0.23476	199.4	-2219.21	435.211	0.19068	199.4	144.17	430.503	0.15535	199.4
199.2	-8662.23	461.798	0.37319	199.2	-1638.54	459.514	0.35768	199.2	-2340.87	454.083	0.32065	199.2	-6845.28	449.23	0.28735	199.2	-3716.1	446.78	0.27047	199.2	-5997.62	444.065	0.25172	199.2	-6259.83	440.983	0.23036	199.2	-7131.49	444.136	0.23016	199.2	-4251.82	451.089	0.27006		199.2	-984.33	441.667	0.23511	199.2	-1994.62	435.508	0.19115	199.2	316.57	430.803	0.15587	199.2
199	-8566.95	462.714	0.37772	199	-1531.03	460.482	0.36258	199	-2353.25	455.025	0.3254	199	-6861.15	450.155	0.29203	199	-3737.34	447.699	0.27513	199	-6127.38	445.006	0.25654	199	-6416.52	441.929	0.23524	199	-7132.63	445.16	0.23545	199	-4327.93	452.117	0.2753		199	-876.86	441.962	0.23547	199	-1849.31	435.8	0.19164	199	544.32	431.1	0.15643	199
198.8	-8466.66	463.672	0.38258	198.8	-1428.32	461.493	0.36781	198.8	-2376.23	456.012	0.33051	198.8	-6854.86	451.12	0.29703	198.8	-3769.3	448.656	0.28009	198.8	-6250.96	445.984	0.26167	198.8	-6550.71	442.911	0.24042	198.8	-7122.82	446.23	0.24112	198.8	-4395.75	453.191	0.28092		198.8	-751.67	442.254	0.23586	198.8	-1854.4	436.089	0.19216	198.8	772.05	431.39	0.15699	198.8
198.6	-8358.4	464.68	0.38783	198.6	-1326.94	462.553	0.37343	198.6	-2408.31	457.045	0.336	198.6	-6828.41	452.131	0.3024	198.6	-3804.17	449.658	0.28541	198.6	-6361.53	447.008	0.26716	198.6	-6652.26	443.941	0.24598	198.6	-7098.78	447.355	0.24719	198.6	-4451.67	454.313	0.28693		198.6	-602.12	442.54	0.23628	198.6	-1952.07	436.373	0.1927	198.6	843.29	431.676	0.15757	198.6
198.4	-8240.54	465.739	0.39347	198.4	-1229.85	463.67	0.37948	198.4	-2446.04	458.134	0.3419	198.4	-6778.98	453.192	0.30815	198.4	-3842.63	450.712	0.29114	198.4	-6453.23	448.084	0.27306	198.4	-6720.42	445.019	0.25192	198.4	-7054.71	448.534	0.2537	198.4	-4497.16	455.49	0.29336		198.4	-490.92	442.824	0.23673	198.4	-2084.12	436.654	0.19326	198.4	731.21	431.958	0.15818	198.4
198.2	-8106.2	466.856	0.39955	198.2	-1140.4	464.843	0.38595	198.2	-2488.43	459.276	0.34822	198.2	-6708.73	454.309	0.31434	198.2	-3884.17	451.821	0.29729	198.2	-6534.87	449.213	0.27938	198.2	-6764.5	446.153	0.2583	198.2	-6993.68	449.771	0.26065	198.2	-4533.22	456.727	0.30023		198.2	-348.26	443.104	0.23721	198.2	-2213.33	436.927	0.19384	198.2	492.54	432.237	0.15882	198.2
198	-7956.91	468.03	0.40605	198	-1059.59	466.078	0.3929	198	-2538.3	460.476	0.35496	198	-6620.01	455.482	0.32095	198	-3926.06	452.987	0.30388	198	-6601.81	450.401	0.28614	198	-6789.32	447.343	0.2651	198	-6917.82	451.073	0.26811	198	-4564.64	458.026	0.30759		198	-254.16	443.378	0.23771	198	-2402.71	437.202	0.19447	198	50.19	432.51	0.15947	198
197.8	-7794.58	469.27	0.41306	197.8	-990.93	467.38	0.40034	197.8	-2593.08	461.741	0.36221	197.8	-6509.46	456.716	0.32804	197.8	-3966.56	454.214	0.31095	197.8	-6644.69	451.651	0.29339	197.8	-6788.35	448.594	0.27238	197.8	-6828.67	452.444	0.27611	197.8	-4592.61	459.39	0.31546		197.8	-152.63	443.649	0.23824	197.8	-2548.92	437.468	0.1951	197.8	-490.65	432.783	0.16018	197.8
197.6	-7622.37	470.581	0.42059	197.6	-941.14	468.757	0.40833	197.6	-2653.4	463.077	0.36999	197.6	-6386.36	458.017	0.33562	197.6	-4007.63	455.509	0.31852	197.6	-6666.9	452.967	0.30113	197.6	-6767.13	449.912	0.28017	197.6	-6734.76	453.89	0.28467	197.6	-4614.35	460.826	0.32388		197.6	-5.81	443.915	0.23881	197.6	-2632.6	437.731	0.19573	197.6	-1055.47	433.051	0.16092	197.6
197.4	-7437.62	471.967	0.42869	197.4	-917.44	470.207	0.41688	197.4	-2715.81	464.488	0.37834	197.4	-6261.67	459.392	0.34378	197.4	-4045.74	456.878	0.32666	197.4	-6684.1	454.349	0.30939	197.4	-6740.29	451.299	0.28849	197.4	-6651.15	455.413	0.29381	197.4	-4631.94	462.342	0.33288		197.4	154.15	444.176	0.23941	197.4	-2560.09	437.992	0.19642	197.4	-1605.91	433.315	0.16169	197.4
197.2	-7245.86	473.436	0.43743	197.2	-920	471.746	0.42611	197.2	-2777.44	465.982	0.38733	197.2	-6133.78	460.847	0.35258	197.2	-4081.07	458.323	0.33541	197.2	-6696.4	455.805	0.31824	197.2	-6716.4	452.763	0.29744	197.2	-6581.78	457.023	0.30361	197.2	-4646.12	463.944	0.34252		197.2	325.01	444.437	0.24012	197.2	-2431	438.253	0.1972	197.2	-1948.01	433.576	0.16256	197.2
197	-7048.9	474.994	0.44684	197	-941.02	473.376	0.43602	197	-2841.74	467.561	0.39697	197	-6007.7	462.386	0.362	197	-4107.64	459.85	0.34479	197	-6704.23	457.341	0.32771	197	-6698.2	454.312	0.30703	197	-6531.12	458.722	0.31409	197	-4655.73	465.634	0.35284		197	522.53	444.692	0.24087	197	-2188.09	438.506	0.19796	197	-2198.87	433.83	0.16345	197
196.8	-6850.45	476.651	0.45697	196.8	-976.4	475.104	0.44665	196.8	-2905.21	469.234	0.4073	196.8	-5880.87	464.014	0.3721	196.8	-4119.4	461.468	0.35485	196.8	-6697.28	458.963	0.33783	196.8	-6687.49	455.946	0.31727	196.8	-6504.44	460.522	0.32534	196.8	-4663.6	467.419	0.36388		196.8	696.54	444.937	0.24164	196.8	-1886.7	438.755	0.19876	196.8	-2318.74	434.079	0.16438	196.8
196.6	-6651.53	478.414	0.46788	196.6	-1025.33	476.938	0.45805	196.6	-2971.05	471.008	0.41839	196.6	-5755.14	465.742	0.38294	196.6	-4112.88	463.183	0.36564	196.6	-6681.83	460.68	0.34867	196.6	-6683.8	457.676	0.32824	196.6	-6499.29	462.428	0.33739	196.6	-4668.61	469.313	0.37574		196.6	837.15	445.181	0.24249	196.6	-1526.85	438.997	0.19962	196.6	-2294.27	434.325	0.16539	196.6
196.4	-6450.73	480.288	0.47962	196.4	-1083.65	478.882	0.47028	196.4	-3041.49	472.895	0.43032	196.4	-5632.91	467.579	0.39462	196.4	-4083.92	464.999	0.37721	196.4	-6660.53	462.497	0.36028	196.4	-6692.77	459.507	0.33999	196.4	-6507.36	464.448	0.35029	196.4	-4672.21	471.317	0.38842		196.4	895.84	445.418	0.24342	196.4	-1201.75	439.237	0.20057	196.4	-2328.33	434.569	0.1665	196.4
196.2	-6245.45	482.278	0.4922	196.2	-1145.85	480.948	0.48338	196.2	-3112.58	474.896	0.44309	196.2	-5507.64	469.521	0.40707	196.2	-4034.01	466.928	0.38961	196.2	-6633.51	464.424	0.37271	196.2	-6721.51	461.445	0.35253	196.2	-6527.44	466.59	0.36409	196.2	-4674.19	473.441	0.40199		196.2	922.72	445.65	0.24441	196.2	-907.62	439.469	0.20157	196.2	-2373.91	434.809	0.16767	196.2
196	-6034.31	484.395	0.50572	196	-1203.49	483.138	0.49741	196	-3185.02	477.018	0.45677	196	-5372.83	471.582	0.42042	196	-3961.92	468.972	0.4029	196	-6591.62	466.461	0.38598	196	-6767.87	463.495	0.36594	196	-6553.09	468.858	0.37883	196	-4674.53	475.69	0.41648		196	934.17	445.873	0.24546	196	-678.71	439.69	0.20262	196	-2491.21	435.034	0.16887	196
195.8	-5814.67	486.646	0.52023	195.8	-1252.93	485.463	0.51242	195.8	-3254.47	479.269	0.4714	195.8	-5228.16	473.77	0.43473	195.8	-3865.35	471.143	0.41713	195.8	-6528.84	468.618	0.40016	195.8	-6832.13	465.658	0.38021	195.8	-6581.14	471.263	0.3946	195.8	-4673.17	478.071	0.43194		195.8	929.15	446.089	0.2466	195.8	-419.99	439.903	0.20375	195.8	-2676.36	435.251	0.17012	195.8
195.6	-5587.06	489.038	0.53576	195.6	-1299.86	487.934	0.5285	195.6	-3316.97	481.654	0.48702	195.6	-5081.9	476.088	0.45	195.6	-3743.71	473.441	0.43232	195.6	-6446.62	470.9	0.41528	195.6	-6916.32	467.946	0.39543	195.6	-6609.99	473.811	0.41142	195.6	-4671.8	480.592	0.44841		195.6	851.28	446.295	0.24781	195.6	-255.25	440.105	0.20494	195.6	-2943.01	435.458	0.17146	195.6
195.4	-5350.22	491.581	0.55236	195.4	-1349.76	490.558	0.54565	195.4	-3367.37	484.188	0.50371	195.4	-4946.91	478.546	0.46629	195.4	-3602	475.882	0.44854	195.4	-6362.08	473.322	0.43143	195.4	-7025.46	470.373	0.41166	195.4	-6639.68	476.512	0.42932	195.4	-4668.4	483.27	0.46599		195.4	731.92	446.493	0.24909	195.4	-208.06	440.3	0.20621	195.4	-3226.32	435.658	0.17286	195.4
195.2	-5107.4	494.293	0.57015	195.2	-1407.49	493.345	0.56395	195.2	-3396.5	486.877	0.52149	195.2	-4821.22	481.157	0.48369	195.2	-3448.68	478.471	0.46584	195.2	-6277.73	475.883	0.4486	195.2	-7161.93	472.947	0.42897	195.2	-6682.08	479.379	0.4484	195.2	-4661.88	486.112	0.48473		195.2	660.77	446.685	0.25046	195.2	-185.43	440.491	0.20759	195.2	-3477.12	435.853	0.17436	195.2
195	-4863.35	497.189	0.58918	195	-1474.84	496.31	0.58345	195	-3396.79	489.745	0.54051	195	-4704.86	483.939	0.50225	195	-3285.61	481.232	0.48433	195	-6199.1	478.602	0.46686	195	-7326.6	475.675	0.44735	195	-6752.82	482.424	0.46873	195	-4638.35	489.14	0.50475		195	650.59	446.872	0.2519	195	-200.74	440.68	0.20905	195	-3575.33	436.045	0.17593	195
194.8	-4622.24	500.28	0.60952	194.8	-1556.56	499.474	0.60429	194.8	-3366.82	492.802	0.56081	194.8	-4602.64	486.902	0.52207	194.8	-3112.56	484.168	0.50403	194.8	-6131.7	481.489	0.4863	194.8	-7506.3	478.57	0.46691	194.8	-6859.7	485.661	0.49035	194.8	-4600.97	492.365	0.52611		194.8	619.34	447.058	0.25344	194.8	-130.83	440.867	0.2106	194.8	-3587.86	436.235	0.17761	194.8
194.6	-4387.62	503.583	0.63127	194.6	-1660.63	502.846	0.62651	194.6	-3303.36	496.063	0.58247	194.6	-4521.79	490.061	0.54322	194.6	-2932.96	487.297	0.52504	194.6	-6089.98	484.558	0.50698	194.6	-7700.2	481.65	0.48774	194.6	-6995.47	489.106	0.51335	194.6	-4546.57	495.802	0.54886		194.6	608.92	447.246	0.25511	194.6	-40.89	441.056	0.21229	194.6	-3565.63	436.425	0.17939	194.6
194.4	-4158.21	507.112	0.65449	194.4	-1783.75	506.445	0.6502	194.4	-3207.72	499.537	0.60555	194.4	-4465.91	493.425	0.56573	194.4	-2753.58	490.632	0.54744	194.4	-6080.21	487.82	0.52896	194.4	-7896.69	484.924	0.50987	194.4	-7166.5	492.771	0.5378	194.4	-4473.52	499.461	0.57305		194.4	576.75	447.441	0.25693	194.4	-16.95	441.248	0.2141	194.4	-3628.77	436.618	0.1813	194.4
194.2	-3934.19	510.888	0.67929	194.2	-1908.07	510.287	0.67544	194.2	-3082.1	503.244	0.63012	194.2	-4425.74	497.015	0.58971	194.2	-2579.04	494.189	0.57129	194.2	-6101.7	491.295	0.55235	194.2	-8072.31	488.407	0.53339	194.2	-7355.28	496.67	0.56377	194.2	-4375.04	503.362	0.59879		194.2	566.07	447.646	0.2589	194.2	31.04	441.448	0.21605	194.2	-3526.09	436.818	0.18334	194.2
194	-3721.63	514.927	0.70574	194	-2023.6	514.388	0.7023	194	-2931.38	507.199	0.65626	194	-4386.97	500.841	0.61522	194	-2419.92	497.985	0.59667	194	-6147.22	494.994	0.57719	194	-8205.55	492.118	0.55839	194	-7557.52	500.824	0.59138	194	-4247.75	507.514	0.62615		194	527.53	447.858	0.26101	194	121.87	441.653	0.21811	194	-3410.85	437.019	0.18547	194
193.8	-3514.92	519.239	0.73386	193.8	-2132.19	518.757	0.7308	193.8	-2767.07	511.413	0.68401	193.8	-4353.66	504.917	0.64228	193.8	-2285.59	502.03	0.62362	193.8	-6229.1	498.926	0.60351	193.8	-8284.86	496.06	0.58485	193.8	-7789.08	505.24	0.62064	193.8	-4098.36	511.936	0.6552		193.8	485.84	448.073	0.26321	193.8	160.4	441.858	0.22025	193.8	-3309.43	437.221	0.18769	193.8
[truncated: 44 more rows]
[truncated: 203 more columns]

## Sheet: Sup. Fig. 6 - ECD EFIAWL
pH 1.85																																					pH 3.55
0h				15min				30min				45min				1h				2h				4h				24h				168h					0h				15min				30min				45min
[truncated: 377 more rows]
[truncated: 202 more columns]

## Sheet: Sup. Fig. 7 - ECD Ac-EFIAWL
pH 1.5																																					pH 3.40
[truncated: 378 more rows]
[truncated: 131 more columns]

[truncated: 10 more sheets: Sup. Fig. 8 - ECD LFIEWL, Sup. Fig. 9 - ECD LYIQWL, Sup. Fig. 10 - DFVQWL, Sup. Fig. 11 - DFVNWL, Sup. Fig. 12 - DFINWL, Sup. Fig. 13 - EFIAWL, Sup. Fig. 14 - LFIEWL, Sup. Fig. 15 - LYIQWL, Sup. Fig. 18, Sup Fig. 19.]
